# Supplementary material for: 2-{[4-(1,3-Benzothia­zol-2-yl)phen­yl](meth­yl)amino}acetic acid
Source: Acta Crystallogr Sect E Struct Rep Online. 2009 Oct 17;65(Pt 11):o2762. doi: 10.1107/S1600536809041452 (PMC2971184; doi:10.1107/S1600536809041452)
Supplement: Supplementary file 1 [file e-65-o2762-sup1.cif]

##############################################################################
###                                                                        ###
###        Electronic paper (Acta Crystallographica Section E)             ###
###                                                                        ###
##############################################################################
#                                                                            #
# This CIF contains the data in a paper accepted for publication in Acta     #
# Crystallographica Section E. It conforms to the requirements of Notes      #
# for Authors for Section E, and has been peer reviewed under the auspices   #
# of the IUCr Commission on Journals.                                        #
#                                                                            #
# Full details of the Crystallographic Information File format               #
# are given in the paper "The Crystallographic Information File (CIF):       #
# a New Standard Archive File for Crystallography" by S. R. Hall, F. H.      #
# Allen and I. D. Brown [Acta Cryst. (1991), A47, 655-685].                  #
#                                                                            #
# The current version of the core CIF dictionary is obtainable from          #
# ftp://ftp.iucr.org/pub/cif_core.dic. The current version number is 2.4.    #
#                                                                            #
# Software is freely available for graphical display of the structure(s) in  #
# this CIF.  For information consult the CIF home page http://www.iucr.org/  #
# cif/home.html                                                              #
#                                                                            #
# This file may be used for bona fide research purposes within the           #
# scientific community so long as proper attribution is given to the journal # 
# article from which it was obtained.                                        #
#                                                                            #
##############################################################################
                                             
data_global
_audit_creation_method     'form.cif (version 2.0)'
_journal_data_validation_number     ?
_journal_date_recd_electronic     2009-09-23
_journal_date_accepted     2009-10-11
_journal_name_full     'Acta Crystallographica, Section E'
_journal_year     2009
_journal_volume     65
_journal_issue     11
_journal_page_first     o2762
_journal_page_last     o2762
_journal_paper_category     QO
_journal_coeditor_code     LH2913
_publ_contact_author_name     'Prof. Zhang, Yong'
_publ_contact_author_address
;
      School of Chemical and Materials Engineering
      Huangshi Institute of Technology
      Huangshi 435003
      P. R. China
;
_publ_contact_author_email     'zy0340907@yahoo.com.cn'
_publ_contact_author_fax     ?
_publ_contact_author_phone     '0086-0714-6367957'
_publ_section_title
;
2-{[4-(1,3-Benzothiazol-2-yl)phenyl](methyl)amino}acetic acid
;
loop_
    _publ_author_name
    _publ_author_address
    'Zhang, Yong'
;      School of Chemical and Materials Engineering
      Huangshi Institute of Technology
      Huangshi 435003
      People's Republic of China
;
    'Zhao, Bi-lin'
;     School of Chemical and Materials Engineering
      Huangshi Institute of Technology
      Huangshi 435003
      People's Republic of China
;
data_I
_audit_creation_method     SHELXL-97
_chemical_name_systematic
;
2-{[4-(1,3-Benzothiazol-2-yl)phenyl](methyl)amino}acetic acid
;
_chemical_name_common     ?
_chemical_formula_moiety     'C16 H14 N2 O2 S'
_chemical_formula_sum     'C16 H14 N2 O2 S'
_chemical_formula_iupac     'C16 H14 N2 O2 S'
_chemical_formula_weight     298.35
_chemical_melting_point     ?
_symmetry_cell_setting     Orthorhombic
_symmetry_space_group_name_H-M     'P b c a'
_symmetry_space_group_name_Hall     '-P 2ac 2ab'
loop_
    _symmetry_equiv_pos_as_xyz
    'x, y, z'
    '-x+1/2, -y, z+1/2'
    '-x, y+1/2, -z+1/2'
    'x+1/2, -y+1/2, -z'
    '-x, -y, -z'
    'x-1/2, y, -z-1/2'
    'x, -y-1/2, z-1/2'
    '-x-1/2, y-1/2, z'
_cell_length_a     11.9516(10)
_cell_length_b     9.4390(8)
_cell_length_c     25.418(2)
_cell_angle_alpha     90.00
_cell_angle_beta     90.00
_cell_angle_gamma     90.00
_cell_volume     2867.5(4)
_cell_formula_units_Z     8
_cell_measurement_reflns_used     1634
_cell_measurement_theta_min     2.34
_cell_measurement_theta_max     22.37
_cell_measurement_temperature     298(2)
_exptl_crystal_description     block
_exptl_crystal_colour     colorless
_exptl_crystal_size_max     0.16
_exptl_crystal_size_mid     0.15
_exptl_crystal_size_min     0.12
_exptl_crystal_density_diffrn     1.382
_exptl_crystal_density_meas     ?
_exptl_crystal_density_method     'not measured'
_exptl_crystal_F_000     1248
_exptl_absorpt_coefficient_mu     0.231
_exptl_absorpt_correction_type     multi-scan
_exptl_absorpt_process_details     '(SADABS; Sheldrick, 1996)'
_exptl_absorpt_correction_T_min     0.9639
_exptl_absorpt_correction_T_max     0.9728
_exptl_special_details
;
;
_diffrn_ambient_temperature     298(2)
_diffrn_radiation_type     MoK\a
_diffrn_radiation_wavelength     0.71073
_diffrn_radiation_source     'fine-focus sealed tube'
_diffrn_radiation_monochromator     graphite
_diffrn_measurement_device_type     'Bruker SMART CCD'
_diffrn_measurement_method     '\f and \w'
_diffrn_detector_area_resol_mean     ?
_diffrn_reflns_number     12100
_diffrn_reflns_av_R_equivalents     0.0571
_diffrn_reflns_av_sigmaI/netI     0.0592
_diffrn_reflns_theta_min     2.34
_diffrn_reflns_theta_max     27.50
_diffrn_reflns_theta_full     27.50
_diffrn_measured_fraction_theta_max     0.981
_diffrn_measured_fraction_theta_full     0.981
_diffrn_reflns_limit_h_min     -15
_diffrn_reflns_limit_h_max     6
_diffrn_reflns_limit_k_min     -11
_diffrn_reflns_limit_k_max     12
_diffrn_reflns_limit_l_min     -31
_diffrn_reflns_limit_l_max     31
_diffrn_standards_number     ?
_diffrn_standards_interval_count     ?
_diffrn_standards_interval_time     ?
_diffrn_standards_decay_%     ?
_refine_special_details
;
Refinement of <i>F</i>^2^ against ALL reflections. The weighted <i>R</i>-factor
<i>wR</i> and goodness of fit <i>S</i> are based on <i>F</i>^2^, conventional
<i>R</i>-factors <i>R</i> are based on <i>F</i>, with <i>F</i> set to zero for
negative <i>F</i>^2^. The threshold expression of <i>F</i>^2^ >
\s(<i>F</i>^2^) is used only for calculating <i>R</i>-factors(gt) <i>etc</i>.
and is not relevant to the choice of reflections for refinement.
<i>R</i>-factors based on <i>F</i>^2^ are statistically about twice as large
as those based on <i>F</i>, and <i>R</i>- factors based on ALL data will be
even larger.
;
_reflns_number_total     3234
_reflns_number_gt     2156
_reflns_threshold_expression     >2sigma(I)
_refine_ls_structure_factor_coef     Fsqd
_refine_ls_matrix_type     full
_refine_ls_R_factor_all     0.0956
_refine_ls_R_factor_gt     0.0590
_refine_ls_wR_factor_gt     0.1191
_refine_ls_wR_factor_ref     0.1338
_refine_ls_goodness_of_fit_ref     1.057
_refine_ls_restrained_S_all     1.057
_refine_ls_number_reflns     3234
_refine_ls_number_parameters     194
_refine_ls_number_restraints     0
_refine_ls_hydrogen_treatment     mixed
_refine_ls_weighting_scheme     calc
_refine_ls_weighting_details
                 'calc w=1/[\s^2^(Fo^2^)+(0.0495P)^2^] where P=(Fo^2^+2Fc^2^)/3'
_atom_sites_solution_hydrogens     geom
_atom_sites_solution_primary     direct
_atom_sites_solution_secondary     difmap
_refine_ls_shift/su_max     0.000
_refine_ls_shift/su_mean     0.000
_refine_diff_density_max     0.261
_refine_diff_density_min     -0.181
_refine_ls_extinction_method     none
_refine_ls_extinction_coef     ?
loop_
    _atom_type_symbol
    _atom_type_description
    _atom_type_scat_dispersion_real
    _atom_type_scat_dispersion_imag
    _atom_type_scat_source
    'C' 'C' 0.0033 0.0016
                         'International Tables Vol C Tables 4.2.6.8 and 6.1.1.4'
    'H' 'H' 0.0000 0.0000
                         'International Tables Vol C Tables 4.2.6.8 and 6.1.1.4'
    'N' 'N' 0.0061 0.0033
                         'International Tables Vol C Tables 4.2.6.8 and 6.1.1.4'
    'O' 'O' 0.0106 0.0060
                         'International Tables Vol C Tables 4.2.6.8 and 6.1.1.4'
    'S' 'S' 0.1246 0.1234
                         'International Tables Vol C Tables 4.2.6.8 and 6.1.1.4'
_computing_data_collection     'SMART (Bruker, 2007)'
_computing_cell_refinement     'SAINT-Plus (Bruker, 2007)'
_computing_data_reduction     'SAINT-Plus (Bruker, 2007)'
_computing_structure_solution     'SHELXS97 (Sheldrick, 2008)'
_computing_structure_refinement     'SHELXL97 (Sheldrick, 2008)'
_computing_molecular_graphics     'PLATON (Spek, 2009)'
_computing_publication_material     'SHELXTL (Sheldrick, 2008)'
loop_
    _atom_site_type_symbol
    _atom_site_label
    _atom_site_fract_x
    _atom_site_fract_y
    _atom_site_fract_z
    _atom_site_U_iso_or_equiv
    _atom_site_adp_type
    _atom_site_calc_flag
    _atom_site_refinement_flags
    _atom_site_occupancy
    _atom_site_disorder_assembly
    _atom_site_disorder_group
    C C1 0.36303(18) 0.1030(2) 0.62901(9) 0.0352(6) Uani d . 1 . .
    C C2 0.3131(2) -0.0017(3) 0.71444(10) 0.0448(6) Uani d . 1 . .
    C C3 0.2757(3) -0.0521(3) 0.76272(11) 0.0604(8) Uani d . 1 . .
    H H3 0.2112 -0.0160 0.7783 0.072 Uiso calc R 1 . .
    C C4 0.3367(3) -0.1562(3) 0.78658(11) 0.0654(9) Uani d . 1 . .
    H H4 0.3122 -0.1932 0.8185 0.079 Uiso calc R 1 . .
    C C5 0.4342(3) -0.2081(3) 0.76424(11) 0.0599(8) Uani d . 1 . .
    H H5 0.4747 -0.2778 0.7817 0.072 Uiso calc R 1 . .
    C C6 0.4720(2) -0.1582(3) 0.71657(10) 0.0483(7) Uani d . 1 . .
    H H6 0.5374 -0.1937 0.7017 0.058 Uiso calc R 1 . .
    C C7 0.4106(2) -0.0537(3) 0.69110(10) 0.0386(6) Uani d . 1 . .
    C C8 0.36685(18) 0.1881(2) 0.58153(9) 0.0347(6) Uani d . 1 . .
    C C9 0.28533(19) 0.2883(3) 0.56974(10) 0.0408(6) Uani d . 1 . .
    H H9 0.2251 0.2993 0.5926 0.049 Uiso calc R 1 . .
    C C10 0.2907(2) 0.3716(3) 0.52558(10) 0.0422(6) Uani d . 1 . .
    H H10 0.2334 0.4357 0.5188 0.051 Uiso calc R 1 . .
    C C11 0.38126(18) 0.3618(2) 0.49032(9) 0.0344(6) Uani d . 1 . .
    C C12 0.46109(19) 0.2571(3) 0.50147(9) 0.0409(6) Uani d . 1 . .
    H H12 0.5206 0.2438 0.4784 0.049 Uiso calc R 1 . .
    C C13 0.45351(19) 0.1741(3) 0.54534(10) 0.0419(6) Uani d . 1 . .
    H H13 0.5082 0.1059 0.5512 0.050 Uiso calc R 1 . .
    C C14 0.3081(2) 0.5541(2) 0.43544(10) 0.0432(6) Uani d . 1 . .
    H H14A 0.3419 0.6291 0.4147 0.052 Uiso calc R 1 . .
    H H14B 0.2804 0.5959 0.4678 0.052 Uiso calc R 1 . .
    C C15 0.21108(19) 0.4931(3) 0.40533(9) 0.0368(6) Uani d . 1 . .
    C C16 0.4788(2) 0.4267(3) 0.40869(11) 0.0550(8) Uani d . 1 . .
    H H16A 0.5510 0.4252 0.4252 0.082 Uiso calc R 1 . .
    H H16B 0.4765 0.5013 0.3831 0.082 Uiso calc R 1 . .
    H H16C 0.4655 0.3374 0.3917 0.082 Uiso calc R 1 . .
    N N1 0.43700(15) 0.0080(2) 0.64281(8) 0.0372(5) Uani d . 1 . .
    N N2 0.39284(16) 0.4510(2) 0.44825(8) 0.0421(5) Uani d . 1 . .
    O O1 0.13080(15) 0.58713(18) 0.39831(8) 0.0520(5) Uani d . 1 . .
    H H1 0.065(2) 0.540(3) 0.3813(11) 0.078 Uiso d . 1 . .
    O O2 0.20655(15) 0.37398(19) 0.38956(8) 0.0583(5) Uani d . 1 . .
    S S1 0.25427(6) 0.12637(8) 0.67437(3) 0.0549(3) Uani d . 1 . .
loop_
    _atom_site_aniso_label
    _atom_site_aniso_U_11
    _atom_site_aniso_U_22
    _atom_site_aniso_U_33
    _atom_site_aniso_U_12
    _atom_site_aniso_U_13
    _atom_site_aniso_U_23
    C1 0.0333(12) 0.0360(14) 0.0363(14) -0.0010(10) -0.0001(11) -0.0032(11)
    C2 0.0506(15) 0.0454(15) 0.0384(15) 0.0003(13) 0.0038(12) 0.0027(13)
    C3 0.075(2) 0.063(2) 0.0438(18) -0.0004(16) 0.0151(15) 0.0044(16)
    C4 0.096(3) 0.064(2) 0.0361(17) -0.0114(18) 0.0031(17) 0.0104(15)
    C5 0.075(2) 0.0537(19) 0.0507(19) -0.0072(16) -0.0165(17) 0.0119(15)
    C6 0.0468(15) 0.0481(17) 0.0500(18) -0.0014(12) -0.0079(13) 0.0083(14)
    C7 0.0409(13) 0.0366(14) 0.0382(15) -0.0057(11) -0.0041(12) 0.0019(12)
    C8 0.0352(12) 0.0349(13) 0.0339(14) -0.0012(11) -0.0016(11) 0.0002(11)
    C9 0.0354(13) 0.0442(15) 0.0429(16) 0.0037(11) 0.0052(11) -0.0003(13)
    C10 0.0396(13) 0.0380(14) 0.0490(17) 0.0071(11) -0.0049(12) 0.0035(13)
    C11 0.0333(12) 0.0351(13) 0.0348(14) -0.0058(10) -0.0085(10) -0.0013(11)
    C12 0.0358(13) 0.0518(16) 0.0351(15) 0.0058(11) 0.0029(11) 0.0043(12)
    C13 0.0371(13) 0.0488(16) 0.0399(15) 0.0107(11) -0.0021(12) 0.0042(13)
    C14 0.0538(15) 0.0338(14) 0.0419(15) -0.0024(12) -0.0093(13) 0.0073(12)
    C15 0.0433(13) 0.0327(14) 0.0345(14) -0.0036(11) -0.0002(11) 0.0057(11)
    C16 0.0535(16) 0.0594(19) 0.0520(18) -0.0068(14) 0.0062(14) 0.0155(15)
    N1 0.0332(10) 0.0386(12) 0.0398(12) -0.0026(9) -0.0011(9) 0.0040(10)
    N2 0.0408(11) 0.0411(12) 0.0444(13) 0.0004(10) -0.0046(10) 0.0112(10)
    O1 0.0432(10) 0.0364(10) 0.0762(14) 0.0012(8) -0.0150(10) -0.0006(9)
    O2 0.0598(12) 0.0422(12) 0.0727(14) 0.0036(9) -0.0132(11) -0.0167(10)
    S1 0.0550(4) 0.0613(5) 0.0484(5) 0.0181(3) 0.0152(3) 0.0110(4)
_geom_special_details
;
All e.s.d.'s (except the e.s.d. in the dihedral angle between two l.s. planes)
are estimated using the full covariance matrix. The cell e.s.d.'s are taken
into account individually in the estimation of e.s.d.'s in distances, angles
and torsion angles; correlations between e.s.d.'s in cell parameters are only
used when they are defined by crystal symmetry. An approximate (isotropic)
treatment of cell e.s.d.'s is used for estimating e.s.d.'s involving l.s.
planes.
;
loop_
    _geom_bond_atom_site_label_1
    _geom_bond_atom_site_label_2
    _geom_bond_site_symmetry_2
    _geom_bond_distance
    _geom_bond_publ_flag
    C1 N1 . 1.307(3) ?
    C1 C8 . 1.450(3) ?
    C1 S1 . 1.752(2) ?
    C2 C3 . 1.390(3) ?
    C2 C7 . 1.397(3) ?
    C2 S1 . 1.730(3) ?
    C3 C4 . 1.366(4) ?
    C3 H3 . 0.9300 ?
    C4 C5 . 1.386(4) ?
    C4 H4 . 0.9300 ?
    C5 C6 . 1.377(4) ?
    C5 H5 . 0.9300 ?
    C6 C7 . 1.390(3) ?
    C6 H6 . 0.9300 ?
    C7 N1 . 1.395(3) ?
    C8 C9 . 1.391(3) ?
    C8 C13 . 1.392(3) ?
    C9 C10 . 1.372(3) ?
    C9 H9 . 0.9300 ?
    C10 C11 . 1.408(3) ?
    C10 H10 . 0.9300 ?
    C11 N2 . 1.368(3) ?
    C11 C12 . 1.403(3) ?
    C12 C13 . 1.366(3) ?
    C12 H12 . 0.9300 ?
    C13 H13 . 0.9300 ?
    C14 N2 . 1.441(3) ?
    C14 C15 . 1.504(3) ?
    C14 H14A . 0.9700 ?
    C14 H14B . 0.9700 ?
    C15 O2 . 1.195(3) ?
    C15 O1 . 1.319(3) ?
    C16 N2 . 1.456(3) ?
    C16 H16A . 0.9600 ?
    C16 H16B . 0.9600 ?
    C16 H16C . 0.9600 ?
    O1 H1 . 1.00(3) ?
loop_
    _geom_angle_atom_site_label_1
    _geom_angle_atom_site_label_2
    _geom_angle_atom_site_label_3
    _geom_angle_site_symmetry_1
    _geom_angle_site_symmetry_3
    _geom_angle
    _geom_angle_publ_flag
    N1 C1 C8 . . 125.6(2) ?
    N1 C1 S1 . . 114.31(18) ?
    C8 C1 S1 . . 120.10(17) ?
    C3 C2 C7 . . 121.5(3) ?
    C3 C2 S1 . . 128.9(2) ?
    C7 C2 S1 . . 109.53(18) ?
    C4 C3 C2 . . 117.8(3) ?
    C4 C3 H3 . . 121.1 ?
    C2 C3 H3 . . 121.1 ?
    C3 C4 C5 . . 121.4(3) ?
    C3 C4 H4 . . 119.3 ?
    C5 C4 H4 . . 119.3 ?
    C6 C5 C4 . . 121.1(3) ?
    C6 C5 H5 . . 119.5 ?
    C4 C5 H5 . . 119.5 ?
    C5 C6 C7 . . 118.6(3) ?
    C5 C6 H6 . . 120.7 ?
    C7 C6 H6 . . 120.7 ?
    C6 C7 N1 . . 125.9(2) ?
    C6 C7 C2 . . 119.5(2) ?
    N1 C7 C2 . . 114.6(2) ?
    C9 C8 C13 . . 116.3(2) ?
    C9 C8 C1 . . 122.3(2) ?
    C13 C8 C1 . . 121.4(2) ?
    C10 C9 C8 . . 122.2(2) ?
    C10 C9 H9 . . 118.9 ?
    C8 C9 H9 . . 118.9 ?
    C9 C10 C11 . . 121.3(2) ?
    C9 C10 H10 . . 119.3 ?
    C11 C10 H10 . . 119.3 ?
    N2 C11 C12 . . 121.5(2) ?
    N2 C11 C10 . . 122.4(2) ?
    C12 C11 C10 . . 116.1(2) ?
    C13 C12 C11 . . 121.6(2) ?
    C13 C12 H12 . . 119.2 ?
    C11 C12 H12 . . 119.2 ?
    C12 C13 C8 . . 122.3(2) ?
    C12 C13 H13 . . 118.8 ?
    C8 C13 H13 . . 118.8 ?
    N2 C14 C15 . . 113.5(2) ?
    N2 C14 H14A . . 108.9 ?
    C15 C14 H14A . . 108.9 ?
    N2 C14 H14B . . 108.9 ?
    C15 C14 H14B . . 108.9 ?
    H14A C14 H14B . . 107.7 ?
    O2 C15 O1 . . 123.7(2) ?
    O2 C15 C14 . . 124.4(2) ?
    O1 C15 C14 . . 111.9(2) ?
    N2 C16 H16A . . 109.5 ?
    N2 C16 H16B . . 109.5 ?
    H16A C16 H16B . . 109.5 ?
    N2 C16 H16C . . 109.5 ?
    H16A C16 H16C . . 109.5 ?
    H16B C16 H16C . . 109.5 ?
    C1 N1 C7 . . 111.7(2) ?
    C11 N2 C14 . . 121.4(2) ?
    C11 N2 C16 . . 121.0(2) ?
    C14 N2 C16 . . 116.5(2) ?
    C15 O1 H1 . . 109.4(16) ?
    C2 S1 C1 . . 89.89(12) ?
loop_
    _geom_torsion_atom_site_label_1
    _geom_torsion_atom_site_label_2
    _geom_torsion_atom_site_label_3
    _geom_torsion_atom_site_label_4
    _geom_torsion_site_symmetry_1
    _geom_torsion_site_symmetry_2
    _geom_torsion_site_symmetry_3
    _geom_torsion_site_symmetry_4
    _geom_torsion
    _geom_torsion_publ_flag
    C7 C2 C3 C4 . . . . -0.9(4) ?
    S1 C2 C3 C4 . . . . 179.1(2) ?
    C2 C3 C4 C5 . . . . 1.6(5) ?
    C3 C4 C5 C6 . . . . -1.3(5) ?
    C4 C5 C6 C7 . . . . 0.3(4) ?
    C5 C6 C7 N1 . . . . -179.9(2) ?
    C5 C6 C7 C2 . . . . 0.3(4) ?
    C3 C2 C7 C6 . . . . 0.0(4) ?
    S1 C2 C7 C6 . . . . 180.00(19) ?
    C3 C2 C7 N1 . . . . -179.8(2) ?
    S1 C2 C7 N1 . . . . 0.2(3) ?
    N1 C1 C8 C9 . . . . -179.4(2) ?
    S1 C1 C8 C9 . . . . -1.0(3) ?
    N1 C1 C8 C13 . . . . 0.1(4) ?
    S1 C1 C8 C13 . . . . 178.57(18) ?
    C13 C8 C9 C10 . . . . -1.4(4) ?
    C1 C8 C9 C10 . . . . 178.1(2) ?
    C8 C9 C10 C11 . . . . -1.5(4) ?
    C9 C10 C11 N2 . . . . -174.9(2) ?
    C9 C10 C11 C12 . . . . 3.6(3) ?
    N2 C11 C12 C13 . . . . 175.7(2) ?
    C10 C11 C12 C13 . . . . -2.9(3) ?
    C11 C12 C13 C8 . . . . -0.1(4) ?
    C9 C8 C13 C12 . . . . 2.2(4) ?
    C1 C8 C13 C12 . . . . -177.3(2) ?
    N2 C14 C15 O2 . . . . -5.5(4) ?
    N2 C14 C15 O1 . . . . 174.4(2) ?
    C8 C1 N1 C7 . . . . 178.9(2) ?
    S1 C1 N1 C7 . . . . 0.4(3) ?
    C6 C7 N1 C1 . . . . 179.8(2) ?
    C2 C7 N1 C1 . . . . -0.4(3) ?
    C12 C11 N2 C14 . . . . 177.0(2) ?
    C10 C11 N2 C14 . . . . -4.5(3) ?
    C12 C11 N2 C16 . . . . 9.8(3) ?
    C10 C11 N2 C16 . . . . -171.8(2) ?
    C15 C14 N2 C11 . . . . -81.0(3) ?
    C15 C14 N2 C16 . . . . 86.8(3) n
    C3 C2 S1 C1 . . . . 180.0(3) ?
    C7 C2 S1 C1 . . . . 0.00(19) ?
    N1 C1 S1 C2 . . . . -0.23(19) ?
    C8 C1 S1 C2 . . . . -178.8(2) ?
loop_
    _geom_hbond_atom_site_label_D
    _geom_hbond_atom_site_label_H
    _geom_hbond_atom_site_label_A
    _geom_hbond_site_symmetry_A
    _geom_hbond_distance_DH
    _geom_hbond_distance_HA
    _geom_hbond_distance_DA
    _geom_hbond_angle_DHA
    _geom_hbond_publ_flag
    O1 H1 N1 4_456 1.00(3) 1.71(3) 2.695(3) 167(2) yes
    C4 H4 O2 2 0.93 2.50 3.368(3) 156.4 yes
    C14 H14A O2 8_665 0.97 2.47 3.242(3) 136.6 yes
