# Supplementary material for: 2-{[4-(1,3-Benzothia­zol-2-yl)phen­yl](meth­yl)amino}acetic acid
Source: Acta Crystallogr Sect E Struct Rep Online. 2009 Oct 17;65(Pt 11):o2762. doi: 10.1107/S1600536809041452 (PMC2971184; doi:10.1107/S1600536809041452)
Supplement: Supplementary file 2 [file e-65-o2762-Isup2.hkl]

# 
# h,k,l, Fc-squared, Fo-squared, sigma(Fo-squared) and status flag 
# 
data_I
_shelx_title ' t in Pbca' 
_shelx_refln_list_code          4 
_shelx_F_calc_maximum      179.65 
_exptl_crystal_F_000      1248.00 
_reflns_d_resolution_high  0.7696 
 
loop_ 
 _symmetry_equiv_pos_as_xyz 
 'x, y, z' 
 '-x+1/2, -y, z+1/2' 
 '-x, y+1/2, -z+1/2' 
 'x+1/2, -y+1/2, -z' 
 '-x, -y, -z' 
 'x-1/2, y, -z-1/2' 
 'x, -y-1/2, z-1/2' 
 '-x-1/2, y-1/2, z' 
 
_cell_length_a    11.9516 
_cell_length_b     9.4390 
_cell_length_c    25.4184 
_cell_angle_alpha  90.000 
_cell_angle_beta   90.000 
_cell_angle_gamma  90.000 
 
_shelx_F_squared_multiplier     1.000 
 
loop_ 
 _refln_index_h 
 _refln_index_k 
 _refln_index_l 
 _refln_F_squared_calc 
 _refln_F_squared_meas 
 _refln_F_squared_sigma 
 _refln_observed_status 
   2   0   0    21124.21    21038.48    190.62 o 
   4   0   0     7764.11     7862.43    113.64 o 
   6   0   0     3657.44     3409.23    146.26 o 
   8   0   0      656.31      543.11     45.25 o 
  10   0   0      186.69      210.48     36.28 o 
  12   0   0     1569.42     1273.67    127.49 o 
  14   0   0        1.25       25.44     24.51 o 
   2   1   0     7931.77     8609.79     73.35 o 
   4   1   0      596.38      586.61     24.87 o 
   6   1   0     1268.86     1241.18     41.48 o 
   8   1   0       30.99       34.92     11.05 o 
  10   1   0     2513.92     2306.22     71.95 o 
  12   1   0      192.52      199.45     40.03 o 
  14   1   0      159.98      125.10     32.90 o 
   0   2   0    13457.16    13647.89    184.57 o 
   2   2   0     6649.77     6686.42     73.14 o 
   4   2   0     1294.69     1314.27     39.46 o 
   6   2   0      466.35      488.85     28.25 o 
   8   2   0       88.17       83.89     16.10 o 
  10   2   0      897.15      834.43     50.88 o 
  12   2   0      127.50      135.56     29.83 o 
  14   2   0        7.50        2.58     19.05 o 
   2   3   0     1816.62     1985.63     44.90 o 
   4   3   0     2266.59     2257.61    120.43 o 
   6   3   0     7723.92     7624.68    119.75 o 
   8   3   0      379.49      348.28     30.63 o 
  10   3   0      208.89      190.78     31.45 o 
  12   3   0        8.59        0.38     19.54 o 
  14   3   0       40.50       23.87     21.74 o 
   0   4   0     7558.56     7225.42    189.22 o 
   2   4   0     9818.23    10268.72    257.72 o 
   4   4   0      219.16      174.27     19.57 o 
   6   4   0       97.25       86.60     16.07 o 
   8   4   0     5432.84     4794.19    110.20 o 
  10   4   0      431.56      468.95     49.35 o 
  12   4   0       20.40       39.46     41.02 o 
  14   4   0       25.06       51.96     35.67 o 
   2   5   0        0.00       18.68      9.47 o 
   4   5   0      472.73      522.06     31.41 o 
   6   5   0       38.00       26.04     10.15 o 
   8   5   0     1264.85     1169.15     71.99 o 
  10   5   0        0.15       12.71     15.28 o 
  12   5   0      172.36      247.48     50.25 o 
  14   5   0        0.97        0.62     35.67 o 
   0   6   0      396.42      465.30     71.04 o 
   2   6   0       75.53       84.95     21.61 o 
   4   6   0      212.69      230.83     37.40 o 
   6   6   0        4.05       45.91     26.83 o 
   8   6   0      802.18      721.26     81.12 o 
  10   6   0        0.00        9.36     32.03 o 
  12   6   0       12.63       -1.22     37.30 o 
   2   7   0      288.67      294.81     44.46 o 
   4   7   0      164.19      166.93     34.51 o 
   6   7   0        0.46       13.10     16.60 o 
   8   7   0       43.70       16.29     31.95 o 
  10   7   0       14.32       49.93     24.41 o 
  12   7   0        4.06       31.69     26.59 o 
   0   8   0      860.47      752.07     89.03 o 
   2   8   0     2100.13     1998.87    103.24 o 
   4   8   0     1498.99     1290.08    100.43 o 
   6   8   0      173.22      209.43     39.53 o 
   8   8   0        0.66       14.27     26.21 o 
  10   8   0       85.31       77.89     29.10 o 
   2   9   0       99.16      121.67     30.92 o 
   4   9   0      217.07      249.50     45.67 o 
   6   9   0       67.35       40.98     18.67 o 
   8   9   0      176.60       64.37     41.10 o 
  10   9   0       25.95       22.22     31.95 o 
   0  10   0        0.00       -3.26     22.33 o 
   2  10   0       54.88       65.17     64.13 o 
   4  10   0       17.32       17.90     19.11 o 
   6  10   0       36.71       35.65     30.17 o 
   8  10   0        0.05       18.92     32.11 o 
   2  11   0       28.67       24.63     21.40 o 
   4  11   0       37.89       32.89     53.35 o 
   6  11   0       12.59       78.32     47.93 o 
   0  12   0       54.71       20.78     36.29 o 
   2  12   0      332.80      382.66     63.77 o 
   1   1   1      288.02      289.97      8.79 o 
   2   1   1    19041.12    20623.43    182.99 o 
   3   1   1      293.17      335.18     10.85 o 
   4   1   1     1612.17     1556.80     26.96 o 
   5   1   1       91.13       95.69      8.88 o 
   6   1   1      799.47      863.51     24.96 o 
   7   1   1       78.15       87.79      9.44 o 
   8   1   1       28.70       24.97      5.90 o 
   9   1   1      272.51      270.32     19.29 o 
  10   1   1       79.26       75.15     12.25 o 
  11   1   1      477.51      479.73     39.57 o 
  12   1   1        1.42       -5.88     11.28 o 
  13   1   1      113.10      132.82     23.34 o 
  14   1   1       24.42       43.20     14.95 o 
  15   1   1       84.03       77.43     19.93 o 
   0   2   1      318.10      344.31     20.28 o 
   1   2   1      155.36      122.30      8.55 o 
   2   2   1     6357.54     6612.97     51.28 o 
   3   2   1      225.66      242.91     10.82 o 
   4   2   1     4489.47     4370.57     51.23 o 
   5   2   1      357.75      392.32     15.49 o 
   6   2   1     1952.82     1821.67     36.69 o 
   7   2   1      109.44      107.39     11.17 o 
   8   2   1     1785.94     1705.42     38.74 o 
   9   2   1     1744.93     1666.18     40.51 o 
  10   2   1      555.35      571.69     30.74 o 
  11   2   1     1417.41     1323.13     51.71 o 
  12   2   1       79.90       99.06     18.36 o 
  13   2   1        4.69        9.26     12.00 o 
  14   2   1       40.27       54.74     15.56 o 
  15   2   1       88.50       90.32     22.47 o 
   1   3   1      329.37      377.64     24.16 o 
   2   3   1       20.47       15.71      3.53 o 
   3   3   1      271.43      267.62     12.73 o 
   4   3   1       55.48       55.34      6.84 o 
   5   3   1       62.13       92.61     10.36 o 
   6   3   1      163.93      197.20     16.06 o 
   7   3   1      771.41      747.96     25.84 o 
   8   3   1      550.36      514.89     23.60 o 
   9   3   1       36.87       49.34      9.66 o 
  10   3   1      459.39      416.54     31.86 o 
  11   3   1       34.48       43.36     11.74 o 
  12   3   1       78.60       52.71     14.18 o 
  13   3   1       12.79        5.04     13.43 o 
  14   3   1       37.15       35.36     18.47 o 
  15   3   1       18.24       16.45     31.58 o 
   0   4   1       40.79       58.14     14.70 o 
   1   4   1      536.69      481.53     28.74 o 
   2   4   1     1535.32     1492.15     36.42 o 
   3   4   1     2137.48     2389.73     48.90 o 
   4   4   1      349.02      394.24     17.60 o 
   5   4   1      228.83      253.86     18.82 o 
   6   4   1      196.20      205.28     17.65 o 
   7   4   1       21.82       28.07      6.50 o 
   8   4   1       45.53       68.04      9.72 o 
   9   4   1       57.86       55.39     10.22 o 
  10   4   1       24.21       33.35     11.28 o 
  11   4   1        3.89       15.55     10.51 o 
  12   4   1        0.26       -3.61     12.78 o 
  13   4   1       55.35       69.22     29.94 o 
  14   4   1        1.06       35.38     25.00 o 
   1   5   1      401.09      399.76     26.78 o 
   2   5   1     2079.62     1937.01     55.64 o 
   3   5   1      369.09      371.50     18.09 o 
   4   5   1      152.03      154.52     13.91 o 
   5   5   1       91.23       77.19     10.09 o 
   6   5   1      111.47       99.71     12.14 o 
   7   5   1      219.84      218.18     22.58 o 
   8   5   1       18.31       29.10      9.10 o 
   9   5   1       51.53       54.74     15.14 o 
  10   5   1       83.80      111.76     21.53 o 
  11   5   1        0.00       19.76     13.77 o 
  12   5   1        5.67        5.21     15.05 o 
  13   5   1       17.08       38.56     21.36 o 
  14   5   1       43.78       78.47     32.79 o 
   0   6   1     6006.49     6126.73    153.64 o 
   1   6   1        0.09       -4.15      6.15 o 
   2   6   1     3505.37     3430.19     81.82 o 
   3   6   1        6.95        8.09      7.34 o 
   4   6   1     1604.08     1402.03     44.17 o 
   5   6   1      344.23      373.56     34.48 o 
   6   6   1     1663.87     1559.46     90.93 o 
   7   6   1      637.24      643.44     39.52 o 
   8   6   1      126.55      155.80     24.99 o 
   9   6   1      234.09      279.17     40.13 o 
  10   6   1       54.21       96.11     21.29 o 
  11   6   1      121.98      137.78     24.17 o 
  12   6   1      110.07      133.13     34.99 o 
  13   6   1      134.89      115.71     32.61 o 
   1   7   1      141.23      161.10     23.31 o 
   2   7   1       24.49       28.19     10.95 o 
   3   7   1       57.41       67.20     14.00 o 
   4   7   1       21.25       28.93     10.37 o 
   5   7   1     1312.98     1192.39     54.02 o 
   6   7   1        9.11       10.48     10.52 o 
   7   7   1     1014.10      933.94     50.18 o 
   8   7   1      110.22      114.56     22.65 o 
   9   7   1        1.44       29.30     16.09 o 
  10   7   1        9.70        3.55     13.06 o 
  11   7   1        1.52       15.13     15.34 o 
  12   7   1       27.52       25.89     17.92 o 
   0   8   1       10.70        9.55     14.08 o 
   1   8   1      105.47      109.57     18.93 o 
   2   8   1        1.93       22.17     10.60 o 
   3   8   1      239.98      234.14     30.02 o 
   4   8   1        9.43       -1.32      9.82 o 
   5   8   1      414.20      389.46     39.71 o 
   6   8   1      155.50      146.73     23.46 o 
   7   8   1      387.55      406.42     50.13 o 
   8   8   1       24.20       24.34     17.13 o 
   9   8   1       57.12       33.59     19.49 o 
  10   8   1        0.00       17.33     15.65 o 
  11   8   1       23.23       -2.92     26.25 o 
   1   9   1       60.32       58.09     17.82 o 
   2   9   1      110.76      102.81     19.75 o 
   3   9   1      221.90      248.75     32.01 o 
   4   9   1       62.35       59.56     16.39 o 
   5   9   1        0.39       10.18     11.35 o 
   6   9   1       95.57      117.58     20.14 o 
   7   9   1        0.45       -6.23     19.34 o 
   8   9   1      113.96      114.12     35.15 o 
   9   9   1        5.82      -13.60     20.13 o 
  10   9   1      101.18      140.45     26.96 o 
   0  10   1      436.63      509.14     70.12 o 
   1  10   1      350.19      374.84     41.40 o 
   2  10   1      252.35      306.41     47.28 o 
   3  10   1        8.03       19.44     16.88 o 
   4  10   1       80.65      127.92     23.81 o 
   5  10   1       52.00       39.85     16.39 o 
   6  10   1      103.52      124.07     27.87 o 
   7  10   1       14.07        2.52     20.23 o 
   8  10   1       51.04       15.13     25.50 o 
   1  11   1      454.59      418.02     46.00 o 
   2  11   1        2.94        7.56     12.12 o 
   3  11   1      257.40      247.35     31.88 o 
   4  11   1        0.20       -8.90     12.25 o 
   5  11   1        9.58       23.35     16.63 o 
   6  11   1        0.58       -9.63     20.62 o 
   0  12   1      157.02      131.96     59.33 o 
   1  12   1       52.43       48.96     16.93 o 
   2  12   1        0.01       54.97     15.95 o 
   3  12   1      179.06      173.52     27.85 o 
   1   0   2     1097.37     1116.09     38.77 o 
   2   0   2     2628.28     2572.75     52.09 o 
   3   0   2       81.68       81.87      9.33 o 
   4   0   2     3600.40     3724.42     61.50 o 
   5   0   2     8168.23     8419.28    182.00 o 
   6   0   2     1176.60     1084.86     36.23 o 
   7   0   2     1858.88     1726.74     49.73 o 
   8   0   2       35.04       62.79     12.22 o 
   9   0   2     1232.73     1231.00     47.94 o 
  10   0   2      772.43      765.64     48.62 o 
  11   0   2     2042.38     1942.81     83.01 o 
  12   0   2     2510.46     2421.15    123.91 o 
  13   0   2        0.39       21.46     17.57 o 
  14   0   2       17.32        3.59     46.61 o 
  15   0   2       32.12       43.33     25.15 o 
   1   1   2      739.42      748.22     15.47 o 
   2   1   2    32274.02    33903.25    179.34 o 
   3   1   2    10580.10    11141.38     75.63 o 
   4   1   2     3282.81     3314.24     39.33 o 
   5   1   2     2869.19     2957.10     41.36 o 
   6   1   2     1108.04     1056.33     26.88 o 
   7   1   2     1037.41      963.30     26.37 o 
   8   1   2      265.00      291.79     18.19 o 
   9   1   2       50.43       58.17      9.27 o 
  10   1   2      565.22      551.96     29.77 o 
  11   1   2      369.68      387.08     31.80 o 
  12   1   2        8.24        7.67     11.36 o 
  13   1   2       15.51       29.08     12.70 o 
  14   1   2       77.26       32.12     25.58 o 
  15   1   2       33.83       34.03     16.53 o 
   0   2   2     2059.87     2114.61     70.57 o 
   1   2   2     6948.25     6731.07     60.57 o 
   2   2   2      604.84      609.75     15.06 o 
   3   2   2     2284.06     2248.67     32.93 o 
   4   2   2      797.76      795.33     20.24 o 
   5   2   2      190.54      226.12     13.53 o 
   6   2   2       33.82       37.77      6.39 o 
   7   2   2       36.89       37.84      6.96 o 
   8   2   2      121.15      129.14     13.50 o 
   9   2   2      255.51      249.85     21.10 o 
  10   2   2       69.46       82.22     13.64 o 
  11   2   2      925.19      834.28     44.35 o 
  12   2   2       61.30       69.54     17.43 o 
  13   2   2       41.17       57.87     14.53 o 
  14   2   2        1.42       28.37     14.72 o 
  15   2   2       18.80       16.70     16.99 o 
   1   3   2     3766.00     3755.20     59.43 o 
   2   3   2      701.96      720.48     18.27 o 
   3   3   2      940.91      938.99     23.14 o 
   4   3   2        8.43       15.54      4.07 o 
   5   3   2     2544.15     2745.22     43.91 o 
   6   3   2     1844.04     1848.61     38.50 o 
   7   3   2      542.59      520.60     21.92 o 
   8   3   2      427.82      391.65     22.81 o 
   9   3   2      136.62      119.90     14.57 o 
  10   3   2       43.94       57.40     11.30 o 
  11   3   2        0.40       11.00      9.76 o 
  12   3   2       68.33       62.04     19.62 o 
  13   3   2        4.60        4.87     12.81 o 
  14   3   2        9.72       21.90     16.37 o 
  15   3   2       20.32       31.90     20.11 o 
   0   4   2        7.18       18.25      8.08 o 
   1   4   2      322.27      298.70     20.75 o 
   2   4   2       26.90       16.04      4.95 o 
   3   4   2     3192.75     3231.73     47.45 o 
   4   4   2     2589.11     2753.96     46.41 o 
   5   4   2      986.98      899.80     27.95 o 
   6   4   2      180.81      183.99     15.40 o 
   7   4   2     1413.49     1377.80     36.86 o 
   8   4   2      495.95      482.88     23.63 o 
   9   4   2      999.60      966.60     41.16 o 
  10   4   2      564.30      581.22     33.29 o 
  11   4   2      118.89      157.49     23.24 o 
  12   4   2      115.53      165.13     26.42 o 
  13   4   2      119.57      148.99     32.16 o 
  14   4   2       95.00      103.71     34.26 o 
   1   5   2     1854.73     1937.74     55.29 o 
   2   5   2        8.58       10.96      6.38 o 
   3   5   2      643.96      670.16     27.86 o 
   4   5   2      454.06      493.52     20.63 o 
   5   5   2       87.98      105.90     12.55 o 
   6   5   2        0.80        8.53      6.47 o 
   7   5   2        2.51        9.63      7.11 o 
   8   5   2      364.87      329.90     29.53 o 
   9   5   2      227.72      214.44     24.60 o 
  10   5   2        9.71       15.35     12.45 o 
  11   5   2       47.32       49.34     16.57 o 
  12   5   2       14.05       17.78     16.84 o 
  13   5   2        6.26       24.67     19.30 o 
  14   5   2      114.24      133.48     44.89 o 
   0   6   2     1356.59     1244.77     69.15 o 
   1   6   2      250.34      244.83     27.52 o 
   2   6   2       65.11       76.48     14.41 o 
   3   6   2     1197.64     1188.96     48.42 o 
   4   6   2      118.40      118.08     15.36 o 
   5   6   2       48.77       78.65     13.11 o 
   6   6   2      452.65      471.82     38.87 o 
   7   6   2       74.57       91.96     16.40 o 
   8   6   2       50.05       60.24     16.65 o 
   9   6   2      116.73      146.73     25.67 o 
  10   6   2        0.06        0.16     14.53 o 
  11   6   2        1.98        7.94     13.54 o 
  12   6   2        0.25        1.69     14.64 o 
  13   6   2       11.07       57.11     25.09 o 
   1   7   2       12.07       14.14      9.43 o 
   2   7   2      278.51      292.21     31.94 o 
   3   7   2        3.10       12.03      8.95 o 
   4   7   2      170.81      169.91     23.63 o 
   5   7   2        3.15        4.88      9.28 o 
   6   7   2       69.54       78.91     16.87 o 
   7   7   2        5.43        4.52     12.02 o 
   8   7   2        2.50       15.06     12.15 o 
   9   7   2       31.00       44.93     18.91 o 
  10   7   2        0.76       20.52     16.35 o 
  11   7   2       46.92       57.60     19.69 o 
  12   7   2        1.29       16.31     17.89 o 
   0   8   2       63.76       73.17     23.52 o 
   1   8   2      200.53      244.71     29.63 o 
   2   8   2      179.14      147.98     23.32 o 
   3   8   2       14.42       25.71     11.72 o 
   4   8   2       33.51       24.10     12.00 o 
   5   8   2      263.77      283.71     33.53 o 
   6   8   2        0.59       11.87     10.25 o 
   7   8   2       82.17       95.15     20.10 o 
   8   8   2       45.78       48.47     16.14 o 
   9   8   2      162.61      230.17     36.61 o 
  10   8   2       72.72      101.51     23.39 o 
  11   8   2      158.88      243.64     34.92 o 
   1   9   2       35.32       62.44     15.07 o 
   2   9   2       13.07       26.55     11.21 o 
   3   9   2       30.57       19.38     11.94 o 
   4   9   2        5.42       14.88     12.50 o 
   5   9   2      162.18      141.71     23.25 o 
   6   9   2        6.01      -14.82     13.55 o 
   7   9   2      105.12       72.92     48.80 o 
   8   9   2        0.94        2.35     17.69 o 
   9   9   2       20.52       53.44     26.07 o 
  10   9   2        2.97        3.65     19.94 o 
   0  10   2       29.82       50.91     18.95 o 
   1  10   2       97.13       89.28     20.60 o 
   2  10   2       26.55       53.71     13.61 o 
   3  10   2       22.88       29.85     16.45 o 
   4  10   2       36.32       44.95     14.86 o 
   5  10   2       36.37       13.90     13.91 o 
   6  10   2        1.59       27.44     16.19 o 
   7  10   2       12.23        9.82     18.71 o 
   8  10   2       28.01       44.60     27.45 o 
   1  11   2      160.71      162.94     29.77 o 
   2  11   2        8.31       23.74     14.19 o 
   3  11   2       17.00        1.39     12.05 o 
   4  11   2       97.95      131.57     23.07 o 
   5  11   2        0.01       28.36     17.34 o 
   6  11   2        0.00       -3.44     17.03 o 
   0  12   2        4.55       16.42     20.48 o 
   1  12   2       43.24       47.39     19.53 o 
   2  12   2       24.30       31.39     16.27 o 
   3  12   2       66.43      102.69     25.96 o 
   1   1   3    22968.39    23081.17    496.90 o 
   2   1   3      886.56      874.60     20.30 o 
   3   1   3     8454.32     9177.59     68.42 o 
   4   1   3     8405.50     8977.16     70.18 o 
   5   1   3      297.94      317.12     13.90 o 
   6   1   3     1821.73     2010.31     37.12 o 
   7   1   3     1164.25     1234.28     31.34 o 
   8   1   3     1045.36     1055.78     29.61 o 
   9   1   3      431.15      495.22     26.74 o 
  10   1   3       73.43       76.57     12.78 o 
  11   1   3       21.55        9.59      9.32 o 
  12   1   3       41.45       51.50     14.55 o 
  13   1   3       10.08       16.67     16.23 o 
  14   1   3        7.34      -18.99     12.66 o 
  15   1   3       43.00       39.22     18.03 o 
   0   2   3    27418.63    28775.62    199.07 o 
   1   2   3    29909.98    30953.10    230.41 o 
   2   2   3     7277.80     7538.29     93.34 o 
   3   2   3     4142.80     4171.68     42.67 o 
   4   2   3       67.65       63.61      6.71 o 
   5   2   3       22.56        8.95      3.29 o 
   6   2   3       80.76       74.33      8.97 o 
   7   2   3     5333.34     5137.35     66.29 o 
   8   2   3       14.74       10.38      5.61 o 
   9   2   3     1912.44     1662.12     44.91 o 
  10   2   3        3.31       13.43      7.56 o 
  11   2   3      205.91      223.31     24.11 o 
  12   2   3       34.76       74.03     15.48 o 
  13   2   3        3.23       19.07     13.83 o 
  14   2   3        4.84       24.48     14.01 o 
  15   2   3       91.53      155.15     26.20 o 
   1   3   3     1330.82     1328.43     30.92 o 
   2   3   3      217.57      194.29     13.76 o 
   3   3   3      133.44      145.76      9.54 o 
   4   3   3       40.30       66.65      7.25 o 
   5   3   3      947.70      980.04     25.95 o 
   6   3   3      903.18      903.11     26.52 o 
   7   3   3      148.70      138.93     13.34 o 
   8   3   3       74.65       64.77     11.33 o 
   9   3   3     1518.73     1331.63     43.61 o 
  10   3   3       11.62       18.99      8.53 o 
  11   3   3      291.29      324.37     32.24 o 
  12   3   3       18.88       55.07     14.36 o 
  13   3   3        1.51       12.55     14.97 o 
  14   3   3       37.38       57.72     17.52 o 
   0   4   3      597.70      683.71     41.03 o 
   1   4   3       57.60       79.03     11.86 o 
   2   4   3      490.43      474.69     21.17 o 
   3   4   3      231.76      224.77     13.18 o 
   4   4   3     1772.97     1825.85     37.32 o 
   5   4   3        0.01        7.88      4.11 o 
   6   4   3      759.40      737.46     25.15 o 
   7   4   3        0.87        9.10      5.35 o 
   8   4   3       71.06       79.07     12.51 o 
   9   4   3      362.29      361.11     28.15 o 
  10   4   3      439.71      372.38     34.26 o 
  11   4   3        0.22        1.98     10.83 o 
  12   4   3       63.04       91.56     19.49 o 
  13   4   3       22.50       54.98     16.00 o 
  14   4   3        3.45        6.88     23.70 o 
   1   5   3       16.31       14.84      6.62 o 
   2   5   3      122.03       98.97     15.26 o 
   3   5   3      951.15      952.37     33.62 o 
   4   5   3      281.63      272.02     22.83 o 
   5   5   3       72.47       78.88     13.80 o 
   6   5   3      736.13      698.57     29.27 o 
   7   5   3      262.15      264.42     22.68 o 
   8   5   3       74.60       75.57     14.66 o 
   9   5   3       93.43       94.33     16.85 o 
  10   5   3       23.78       27.86     12.09 o 
  11   5   3       71.25       40.20     15.48 o 
  12   5   3       38.87        8.99     18.32 o 
  13   5   3        5.58       11.90     19.26 o 
  14   5   3       35.43       48.95     39.94 o 
   0   6   3      406.81      390.90     46.17 o 
   1   6   3     2890.61     2801.42     73.57 o 
   2   6   3      702.63      714.38     37.00 o 
   3   6   3      947.71      908.15     42.09 o 
   4   6   3      218.74      222.71     21.78 o 
   5   6   3      202.68      209.73     21.81 o 
   6   6   3      637.93      576.55     30.02 o 
   7   6   3     1006.12      971.09     49.60 o 
   8   6   3      195.23      228.26     30.12 o 
   9   6   3      393.67      385.99     40.36 o 
  10   6   3       66.05       65.03     21.43 o 
  11   6   3       78.86      107.78     23.33 o 
  12   6   3       16.02       32.80     20.40 o 
  13   6   3       38.68       46.73     22.87 o 
   1   7   3      143.16      173.65     24.44 o 
   2   7   3       73.45       75.63     15.51 o 
   3   7   3       48.57       45.54     12.46 o 
   4   7   3     1064.62      959.84     47.78 o 
   5   7   3      305.24      282.10     31.96 o 
   6   7   3      403.07      484.37     41.61 o 
   7   7   3      344.78      297.93     35.19 o 
   8   7   3        7.69        6.68     11.63 o 
   9   7   3       90.68       94.67     21.34 o 
  10   7   3       39.63       45.46     20.32 o 
  11   7   3       92.54      106.03     23.73 o 
  12   7   3      171.03      182.69     36.49 o 
   0   8   3      912.19      824.88     65.38 o 
   1   8   3        1.07        0.59      8.98 o 
   2   8   3       46.88       58.57     14.76 o 
   3   8   3       27.03       30.87     12.40 o 
   4   8   3       15.33       29.34     11.40 o 
   5   8   3        2.14       13.59     10.29 o 
   6   8   3       13.77       23.35     12.08 o 
   7   8   3       54.84       34.10     15.95 o 
   8   8   3       12.33        6.79     17.75 o 
   9   8   3       47.59       51.32     19.12 o 
  10   8   3        8.09       -2.35     18.38 o 
  11   8   3        0.00       -6.37     15.52 o 
   1   9   3       44.77       46.20     14.50 o 
   2   9   3      292.31      295.20     35.06 o 
   3   9   3       68.12       72.81     17.03 o 
   4   9   3      266.47      234.40     31.36 o 
   5   9   3      124.44      138.26     22.20 o 
   6   9   3      281.95      319.56     44.51 o 
   7   9   3        2.93       -5.07     13.98 o 
   8   9   3      116.13      124.56     27.60 o 
   9   9   3       62.61       17.91     25.55 o 
  10   9   3       13.27      -30.32     20.21 o 
   0  10   3        6.01        3.55     33.50 o 
   1  10   3      422.29      446.49     46.17 o 
   2  10   3       46.16       66.81     17.18 o 
   3  10   3       16.70       34.37     14.18 o 
   4  10   3       54.64       89.82     18.65 o 
   5  10   3      350.22      414.72     51.88 o 
   6  10   3        1.04       16.70     15.75 o 
   7  10   3       43.41       63.68     23.69 o 
   8  10   3        8.78       34.40     23.85 o 
   1  11   3       45.38       62.30     16.50 o 
   2  11   3        1.19       17.41     12.77 o 
   3  11   3        8.76       31.03     12.78 o 
   4  11   3       36.39       46.85     16.99 o 
   5  11   3        0.24       29.06     17.03 o 
   6  11   3       27.19       13.53     18.31 o 
   0  12   3       33.01       59.67     25.21 o 
   1  12   3        0.50       10.21     15.16 o 
   2  12   3       38.52       67.54     17.62 o 
   0   0   4       11.57       34.08      6.15 o 
   1   0   4    26812.91    26672.53    328.42 o 
   2   0   4     4736.58     4618.30     79.07 o 
   3   0   4      181.16      196.38     19.71 o 
   4   0   4      670.58      722.17     25.90 o 
   5   0   4     2572.20     2435.15     56.21 o 
   6   0   4       11.63        2.15      7.86 o 
   7   0   4     3062.46     3121.91     74.87 o 
   8   0   4      828.67      850.85     36.79 o 
   9   0   4      116.62      128.28     22.30 o 
  10   0   4      206.37      186.99     30.04 o 
  11   0   4        3.02       -0.99     12.32 o 
  12   0   4       23.39       41.61     18.22 o 
  13   0   4     1057.29      976.64     89.09 o 
  14   0   4      407.56      446.21     68.60 o 
  15   0   4      109.51      158.61     38.12 o 
   1   1   4     1248.46     1204.58     27.51 o 
   2   1   4     1248.27     1236.26     25.11 o 
   3   1   4        0.16        4.51      2.83 o 
   4   1   4      283.21      287.92     12.41 o 
   5   1   4     1456.45     1455.87     30.19 o 
   6   1   4     1273.89     1309.52     29.47 o 
   7   1   4      449.95      509.34     20.14 o 
   8   1   4      408.72      426.03     21.15 o 
   9   1   4        2.01        8.78      6.35 o 
  10   1   4        3.27        1.91      7.56 o 
  11   1   4       64.58       84.00     15.65 o 
  12   1   4      110.07      120.71     17.43 o 
  13   1   4       67.62       71.92     15.86 o 
  14   1   4       31.94       29.01     15.77 o 
  15   1   4       30.39       37.67     16.44 o 
   0   2   4    17367.72    18223.16    160.62 o 
   1   2   4    31948.78    33990.11    286.53 o 
   2   2   4    16550.92    17985.35    188.72 o 
   3   2   4     3090.56     3357.83     43.37 o 
   4   2   4      122.40      162.85      9.73 o 
   5   2   4       53.76       84.97      8.57 o 
   6   2   4       38.06       56.60      7.75 o 
   7   2   4       44.95       50.10      8.05 o 
   8   2   4      308.58      365.19     25.69 o 
   9   2   4      265.19      293.07     24.44 o 
  10   2   4      449.42      418.01     32.28 o 
  11   2   4      226.17      222.05     24.31 o 
  12   2   4      144.06      154.32     22.34 o 
  13   2   4       57.27       65.90     15.24 o 
  14   2   4        5.01       23.12     13.86 o 
  15   2   4        0.00      -11.21     25.87 o 
   1   3   4     1119.01     1081.40     29.95 o 
   2   3   4      837.81      786.60     21.98 o 
   3   3   4        8.58       17.10      3.44 o 
   4   3   4      597.78      620.14     18.89 o 
   5   3   4      582.08      607.57     20.16 o 
   6   3   4      260.54      225.09     16.03 o 
   7   3   4      787.24      738.60     26.58 o 
   8   3   4     1256.67     1150.74     38.51 o 
   9   3   4      291.15      336.13     27.03 o 
  10   3   4      235.57      249.14     24.23 o 
  11   3   4      346.61      367.94     30.96 o 
  12   3   4       25.43       43.58     13.26 o 
  13   3   4        4.64       -5.68     13.49 o 
  14   3   4        2.12       -3.33     15.10 o 
   0   4   4     2085.14     2026.83    129.35 o 
   1   4   4     1548.94     1444.23     42.90 o 
   2   4   4      847.22      906.28     29.83 o 
   3   4   4     2952.00     2822.34     38.45 o 
   4   4   4      132.47      122.28     10.87 o 
   5   4   4     1910.58     1832.05     37.44 o 
   6   4   4       53.24       73.98      8.92 o 
   7   4   4     1842.12     1657.30     40.07 o 
   8   4   4      338.30      332.40     25.98 o 
   9   4   4     2075.51     1798.99     58.76 o 
  10   4   4      197.17      211.12     26.07 o 
  11   4   4      147.00      192.43     28.06 o 
  12   4   4       16.94       12.60     14.34 o 
  13   4   4      141.69      181.49     28.41 o 
  14   4   4       44.13       70.27     23.59 o 
   1   5   4     1037.97      983.84     39.53 o 
   2   5   4      668.69      665.12     32.68 o 
   3   5   4     1058.88     1001.95     35.16 o 
   4   5   4      323.89      322.24     22.43 o 
   5   5   4      112.73      130.44     14.68 o 
   6   5   4       28.55       36.72      9.87 o 
   7   5   4      292.80      277.94     26.89 o 
   8   5   4      559.62      533.35     38.36 o 
   9   5   4        3.15        8.83     10.14 o 
  10   5   4       31.75       27.29     11.71 o 
  11   5   4       50.43       48.19     17.75 o 
  12   5   4        7.97       14.54     18.46 o 
  13   5   4      128.77       88.74     28.23 o 
  14   5   4       34.18       19.99     19.95 o 
   0   6   4      396.48      410.34     48.29 o 
   1   6   4      107.78      122.96     18.31 o 
   2   6   4       23.46       12.68      7.42 o 
   3   6   4      898.60      901.45     42.05 o 
   4   6   4      783.32      761.46     30.10 o 
   5   6   4      295.16      278.77     22.80 o 
   6   6   4      438.47      455.82     28.94 o 
   7   6   4       72.71       84.24     14.95 o 
   8   6   4      465.16      406.59     39.84 o 
   9   6   4      150.38      144.14     25.50 o 
  10   6   4        0.50        2.96     12.44 o 
  11   6   4        3.04        4.78     16.25 o 
  12   6   4        1.84       -0.74     18.41 o 
  13   6   4        0.79        3.56     19.61 o 
   1   7   4      305.39      302.62     31.98 o 
   2   7   4       17.58       22.04      9.68 o 
   3   7   4        0.71       -0.98      9.21 o 
   4   7   4        1.07        8.14     11.31 o 
   5   7   4        0.92       15.22      8.31 o 
   6   7   4      767.65      671.40     47.27 o 
   7   7   4       62.14       48.45     22.43 o 
   8   7   4       38.23       37.27     15.58 o 
   9   7   4       22.51       35.16     14.62 o 
  10   7   4        0.01        7.34     15.27 o 
  11   7   4       20.80       19.38     18.86 o 
  12   7   4        1.20       23.40     20.33 o 
   0   8   4      205.73      248.71     43.04 o 
   1   8   4      974.03     1029.13     51.73 o 
   2   8   4      262.91      237.58     30.08 o 
   3   8   4      847.06      810.19     49.89 o 
   4   8   4      273.01      312.87     35.57 o 
   5   8   4      414.93      457.00     43.89 o 
   6   8   4      354.26      359.31     47.42 o 
   7   8   4       61.66       74.62     18.78 o 
   8   8   4       27.69       30.93     24.33 o 
   9   8   4      333.59      411.24     44.73 o 
  10   8   4       21.49       42.05     20.69 o 
  11   8   4      124.71      162.44     34.80 o 
   1   9   4        0.98       20.71     10.91 o 
   2   9   4      794.57      818.52     53.19 o 
   3   9   4       18.19       50.94     17.10 o 
   4   9   4       36.04       44.09     14.59 o 
   5   9   4       10.22       20.96     12.82 o 
   6   9   4       30.98       60.93     15.39 o 
   7   9   4        5.21       11.52     17.36 o 
   8   9   4        3.81       17.23     15.84 o 
   9   9   4        6.43       83.20     30.33 o 
  10   9   4      183.09      220.86     52.13 o 
   0  10   4     1157.79     1129.01    209.46 o 
   1  10   4       63.27       68.25     16.24 o 
   2  10   4        0.03       21.55     11.20 o 
   3  10   4       97.67       80.66     17.09 o 
   4  10   4       42.28       26.26     15.31 o 
   5  10   4        2.96       28.07     16.41 o 
   6  10   4        5.68       32.76     15.55 o 
   7  10   4       30.16       13.27     18.83 o 
   8  10   4       80.26       78.06     32.59 o 
   1  11   4        1.60        2.98     12.25 o 
   2  11   4        7.91       21.12     12.10 o 
   3  11   4       77.20       95.77     20.43 o 
   4  11   4      111.61      124.35     28.05 o 
   5  11   4       39.45       50.83     19.78 o 
   6  11   4       31.41       25.83     20.91 o 
   0  12   4       33.27       50.11     24.52 o 
   1  12   4        3.38       40.80     20.19 o 
   2  12   4        6.21        8.86     15.16 o 
   1   1   5        6.90        8.97      3.04 o 
   2   1   5     2555.45     2364.05     36.38 o 
   3   1   5    14327.16    14965.73    208.66 o 
   4   1   5     1263.25     1365.35     32.73 o 
   5   1   5      277.29      324.79     15.12 o 
   6   1   5        1.04        0.27      3.76 o 
   7   1   5       50.24       75.16      9.06 o 
   8   1   5       15.29        4.54      5.95 o 
   9   1   5      328.65      336.05     29.88 o 
  10   1   5       84.58       92.69     15.49 o 
  11   1   5      818.79      696.39     41.71 o 
  12   1   5      407.93      430.13     35.96 o 
  13   1   5        9.75       33.77     12.56 o 
  14   1   5        0.02       -1.40     13.37 o 
  15   1   5      237.29      237.73     34.38 o 
   0   2   5    19468.85    21073.35    157.79 o 
   1   2   5     1012.07     1024.51     21.50 o 
   2   2   5    25626.49    26330.87    338.89 o 
   3   2   5    21717.11    22394.22    251.68 o 
   4   2   5     7954.18     8370.29     71.83 o 
   5   2   5     8143.89     8494.29     71.39 o 
   6   2   5      692.06      614.36     21.43 o 
   7   2   5       37.91       63.81      8.26 o 
   8   2   5      140.59      125.87     15.09 o 
   9   2   5       33.89       43.00      9.43 o 
  10   2   5      184.63      203.25     24.26 o 
  11   2   5      515.34      492.06     36.82 o 
  12   2   5       53.93       84.43     15.96 o 
  13   2   5      279.00      290.06     31.95 o 
  14   2   5       14.34       10.54     14.00 o 
  15   2   5        1.75       -1.37     18.30 o 
   1   3   5     2109.59     2286.07     53.27 o 
   2   3   5      708.29      687.04     22.22 o 
   3   3   5     8307.62     8801.32    155.63 o 
   4   3   5     6686.85     7143.14     81.69 o 
   5   3   5      316.30      321.40     15.98 o 
   6   3   5       75.61       80.40      9.66 o 
   7   3   5      346.34      359.16     23.70 o 
   8   3   5      940.67      817.45     32.60 o 
   9   3   5        4.58       14.56      8.01 o 
  10   3   5      149.04      155.85     21.51 o 
  11   3   5      133.49      141.95     19.89 o 
  12   3   5       76.81       38.94     16.40 o 
  13   3   5      115.52      133.84     23.99 o 
  14   3   5       68.85       30.13     18.12 o 
   0   4   5        9.66       37.80      7.48 o 
   1   4   5     1953.14     2061.76     41.70 o 
   2   4   5     1084.39     1034.70     28.52 o 
   3   4   5      156.26      151.36     13.78 o 
   4   4   5      113.76      150.54     10.71 o 
   5   4   5      250.67      273.75     16.06 o 
   6   4   5      157.80      151.66     13.64 o 
   7   4   5      105.71      115.72     14.57 o 
   8   4   5       23.73       42.59     11.40 o 
   9   4   5      373.72      371.67     32.65 o 
  10   4   5      192.03      234.27     26.38 o 
  11   4   5       95.87      100.22     21.13 o 
  12   4   5       45.92       43.55     15.96 o 
  13   4   5       21.04       45.94     16.29 o 
  14   4   5        0.41        6.80     16.28 o 
   1   5   5       92.05      101.06     12.05 o 
   2   5   5      248.03      314.33     20.21 o 
   3   5   5     1759.65     1658.28     40.87 o 
   4   5   5       38.43       43.69      8.23 o 
   5   5   5       95.30      101.37     12.62 o 
   6   5   5      378.05      359.30     29.85 o 
   7   5   5       30.33       37.58      9.99 o 
   8   5   5      327.27      304.51     29.79 o 
   9   5   5       58.04       64.42     15.45 o 
  10   5   5        6.54       11.17     11.33 o 
  11   5   5       10.50        7.69     15.52 o 
  12   5   5        9.44        2.54     23.67 o 
  13   5   5       45.66       59.49     24.87 o 
   0   6   5     1350.90     1174.22     67.32 o 
   1   6   5      679.29      647.99     35.29 o 
   2   6   5      356.60      287.44     22.22 o 
   3   6   5      640.73      633.65     29.95 o 
   4   6   5       15.47       17.99      6.36 o 
   5   6   5      363.45      383.71     25.59 o 
   6   6   5      237.49      234.08     25.02 o 
   7   6   5      139.89      147.66     20.62 o 
   8   6   5     1007.66      810.61     43.64 o 
   9   6   5        5.56        2.61     12.75 o 
  10   6   5       94.94       90.72     19.53 o 
  11   6   5      231.65      211.04     43.09 o 
  12   6   5       15.65       36.74     20.68 o 
  13   6   5      163.19      237.61     41.99 o 
   1   7   5       67.40       68.47     14.44 o 
   2   7   5      242.69      286.87     31.92 o 
   3   7   5      100.15      110.45     19.23 o 
   4   7   5       49.96       58.10     16.09 o 
   5   7   5      113.41      128.34     18.30 o 
   6   7   5      131.61      177.32     27.04 o 
   7   7   5      331.33      330.19     37.00 o 
   8   7   5       81.80       87.66     20.26 o 
   9   7   5       98.02       75.49     19.19 o 
  10   7   5        0.55       14.27     15.97 o 
  11   7   5       60.03       54.12     21.50 o 
  12   7   5       45.32       77.08     26.48 o 
   0   8   5      182.81      188.60     37.96 o 
   1   8   5       76.23      100.62     19.00 o 
   2   8   5        3.62       31.38     11.44 o 
   3   8   5        6.69       22.63     10.32 o 
   4   8   5      103.48       93.19     19.92 o 
   5   8   5      248.62      271.13     32.35 o 
   6   8   5       80.94       96.25     32.02 o 
   7   8   5        1.53       10.69     18.86 o 
   8   8   5       16.89       25.53     14.58 o 
   9   8   5       61.88       75.30     19.66 o 
  10   8   5        0.00        2.45     18.44 o 
  11   8   5       20.27       19.48     23.28 o 
   1   9   5      426.87      479.24     46.40 o 
   2   9   5      558.64      610.21     51.69 o 
   3   9   5        0.48       19.22     10.31 o 
   4   9   5        0.23        6.63     10.61 o 
   5   9   5       15.69       17.77     16.95 o 
   6   9   5       59.39       35.14     16.73 o 
   7   9   5       77.13       73.09     22.23 o 
   8   9   5        0.00       19.27     16.86 o 
   9   9   5       26.37       52.55     29.00 o 
  10   9   5       35.40       22.02     24.49 o 
   0  10   5      722.43      818.04     89.98 o 
   1  10   5      310.60      362.21     40.71 o 
   2  10   5       74.82      117.77     21.75 o 
   3  10   5      166.53      232.61     30.24 o 
   4  10   5      164.02      199.89     28.66 o 
   5  10   5       37.25       13.93     15.76 o 
   6  10   5      113.54      173.40     32.62 o 
   7  10   5       86.24       70.63     24.89 o 
   8  10   5        0.82       25.96     21.06 o 
   1  11   5       22.62       23.19     13.87 o 
   2  11   5       39.39       21.75     13.46 o 
   3  11   5       44.28       50.00     15.81 o 
   4  11   5       14.82       30.58     18.76 o 
   5  11   5       50.13       64.71     20.70 o 
   6  11   5       16.28        9.72     19.22 o 
   0  12   5        0.36       14.00     23.89 o 
   1  12   5        0.83       -6.69     14.49 o 
   2  12   5       18.03       66.03     19.85 o 
   0   0   6    12146.59    11802.59    116.29 o 
   1   0   6     4023.99     4113.28     54.01 o 
   2   0   6       99.80      105.25     16.71 o 
   3   0   6     6773.59     7183.93    121.24 o 
   4   0   6     2052.10     1958.44     39.70 o 
   5   0   6     4987.55     5257.94    171.88 o 
   6   0   6     6759.25     7362.16    185.48 o 
   7   0   6      723.82      761.75     35.30 o 
   8   0   6      744.85      704.65     54.03 o 
   9   0   6       27.88       38.04     13.47 o 
  10   0   6     1552.00     1376.51     68.67 o 
  11   0   6      338.91      405.89     47.49 o 
  12   0   6      896.22      867.81     60.33 o 
  13   0   6        2.41        3.09     15.07 o 
  14   0   6      429.24      459.87     69.45 o 
  15   0   6       38.92       48.98     26.86 o 
   1   1   6      485.62      475.79     18.78 o 
   2   1   6      469.49      487.96     17.19 o 
   3   1   6      315.70      328.93     15.13 o 
   4   1   6      214.72      274.19     16.59 o 
   5   1   6      749.56      878.25     21.11 o 
   6   1   6     2523.43     2793.20     43.97 o 
   7   1   6      382.91      453.76     25.79 o 
   8   1   6        7.30        8.30      5.84 o 
   9   1   6       78.09       77.23     14.47 o 
  10   1   6        0.39       12.67      8.61 o 
  11   1   6      130.18      158.63     20.23 o 
  12   1   6        1.49       15.66     10.22 o 
  13   1   6       15.78       25.14     12.87 o 
  14   1   6        0.04        6.73     13.28 o 
  15   1   6        0.19       25.75     18.05 o 
   0   2   6     1841.07     1601.33     34.86 o 
   1   2   6       37.15       44.73      5.48 o 
   2   2   6      618.79      602.63     17.55 o 
   3   2   6      257.00      286.80     12.48 o 
   4   2   6     1171.61     1130.76     25.02 o 
   5   2   6     1065.87     1146.13     27.08 o 
   6   2   6      774.39      839.31     25.16 o 
   7   2   6        6.63       12.29      5.67 o 
   8   2   6       54.75       53.06     10.25 o 
   9   2   6       83.26       77.17     14.26 o 
  10   2   6      114.99      154.68     21.57 o 
  11   2   6       11.23       12.16      9.29 o 
  12   2   6       93.47      101.03     17.25 o 
  13   2   6       58.62       31.98     13.48 o 
  14   2   6      127.23      144.95     24.40 o 
  15   2   6        6.95       58.21     22.11 o 
   1   3   6     1352.39     1309.09     42.90 o 
   2   3   6       90.85       97.91      9.60 o 
   3   3   6       44.62       57.53      6.31 o 
   4   3   6     6750.07     7186.21     89.87 o 
   5   3   6     1248.00     1272.35     29.10 o 
   6   3   6      360.13      411.96     18.76 o 
   7   3   6       88.26       92.84     11.96 o 
   8   3   6      673.63      704.39     30.53 o 
   9   3   6       40.23       40.49      9.75 o 
  10   3   6        1.17       11.81      9.52 o 
  11   3   6        1.61       12.65     12.25 o 
  12   3   6       45.16       49.23     14.99 o 
  13   3   6        0.60       21.05     13.48 o 
  14   3   6       22.53       20.34     16.96 o 
   0   4   6     3720.24     3949.99    112.14 o 
   1   4   6      870.67      780.03     25.70 o 
   2   4   6    13404.11    13794.44    197.59 o 
   3   4   6       17.06       12.50      4.79 o 
   4   4   6     2073.73     1880.45     35.86 o 
   5   4   6     3309.11     3263.17     49.50 o 
   6   4   6     2084.63     1979.68     55.14 o 
   7   4   6        7.67       15.24      8.75 o 
   8   4   6     1166.18     1078.61     44.27 o 
   9   4   6        3.44        7.09      9.46 o 
  10   4   6        5.66       10.31     11.85 o 
  11   4   6        4.32       20.38     12.82 o 
  12   4   6       63.54      113.29     21.58 o 
  13   4   6       14.42       33.62     14.83 o 
  14   4   6        8.75        7.98     32.04 o 
   1   5   6      220.96      230.08     16.57 o 
   2   5   6      743.12      785.08     32.17 o 
   3   5   6       42.06       56.64      9.02 o 
   4   5   6       38.70       48.34      8.65 o 
   5   5   6      792.19      758.20     29.43 o 
   6   5   6      168.38      180.72     21.13 o 
   7   5   6      128.87      148.80     20.35 o 
   8   5   6      407.07      401.31     36.02 o 
   9   5   6        0.01        4.89      9.60 o 
  10   5   6      236.79      233.86     27.93 o 
  11   5   6        6.12       -8.76     12.26 o 
  12   5   6        8.79       26.07     17.26 o 
  13   5   6       28.70       41.36     20.88 o 
   0   6   6       15.12       16.38     18.84 o 
   1   6   6      147.80      127.10     18.76 o 
   2   6   6       59.53       51.71     10.01 o 
   3   6   6      296.74      318.17     24.22 o 
   4   6   6      105.80      143.44     16.31 o 
   5   6   6       74.73       49.76     11.19 o 
   6   6   6       22.27       32.15      9.60 o 
   7   6   6      193.30      196.53     23.57 o 
   8   6   6       82.24       45.98     13.52 o 
   9   6   6        4.48        4.47     10.43 o 
  10   6   6       11.24       35.01     14.23 o 
  11   6   6      122.20      129.54     74.37 o 
  12   6   6        6.98       47.35     23.26 o 
  13   6   6        0.58       18.27     22.39 o 
   1   7   6       15.74       10.53      9.46 o 
   2   7   6       93.51      122.24     19.86 o 
   3   7   6      101.69       83.59     16.70 o 
   4   7   6      101.01       88.51     16.85 o 
   5   7   6      170.37      186.00     21.63 o 
   6   7   6       36.18       37.84     15.37 o 
   7   7   6        2.24       13.47     11.66 o 
   8   7   6       34.67       36.23     14.33 o 
   9   7   6       88.87       79.28     21.17 o 
  10   7   6       17.63       44.53     16.33 o 
  11   7   6       85.86       88.42     30.89 o 
  12   7   6        7.23       -1.28     26.15 o 
   0   8   6     3852.24     3839.21    145.03 o 
   1   8   6      786.14      711.98     45.46 o 
   2   8   6       97.00       90.23     18.37 o 
   3   8   6     1394.60     1261.53     58.32 o 
   4   8   6      138.05      141.92     22.46 o 
   5   8   6        0.15       17.68     12.79 o 
   6   8   6      249.15      239.02     38.71 o 
   7   8   6        0.01       12.90     15.37 o 
   8   8   6      438.76      398.49     53.07 o 
   9   8   6      133.19      110.27     37.43 o 
  10   8   6      288.99      360.04     49.41 o 
  11   8   6       71.57       63.35     33.69 o 
   1   9   6      250.25      233.52     31.51 o 
   2   9   6      886.59      809.59     50.79 o 
   3   9   6        1.29        8.09      9.54 o 
   4   9   6       87.80      106.73     22.16 o 
   5   9   6       22.69       11.26     11.90 o 
   6   9   6       42.77       41.75     43.66 o 
   7   9   6        0.00       -1.71     14.11 o 
   8   9   6       15.82       37.88     19.34 o 
   9   9   6        2.65       34.58     19.61 o 
  10   9   6      374.46      563.78     90.42 o 
   0  10   6      252.96      256.11     48.86 o 
   1  10   6       82.86      105.86     20.69 o 
   2  10   6        0.19        8.58     12.09 o 
   3  10   6      131.15      157.43     26.39 o 
   4  10   6       41.55       46.88     17.74 o 
   5  10   6      129.59      140.64     29.23 o 
   6  10   6        8.46       10.75     19.65 o 
   7  10   6        1.27       23.39     18.69 o 
   8  10   6       30.14       45.56     22.05 o 
   1  11   6        3.29       -1.52     12.31 o 
   2  11   6        2.03       23.96     13.25 o 
   3  11   6       72.07       89.02     23.43 o 
   4  11   6       31.06       37.71     18.13 o 
   5  11   6        4.73       11.42     17.25 o 
   6  11   6        2.52      -12.66     22.25 o 
   0  12   6       42.77       12.79     35.60 o 
   1  12   6        0.29       19.17     15.34 o 
   1   1   7     1054.18      915.28     20.08 o 
   2   1   7     8181.33     8658.43    179.95 o 
   3   1   7        7.01       11.25      4.30 o 
   4   1   7       92.36       86.01     10.22 o 
   5   1   7       67.82       52.74      9.46 o 
   6   1   7      141.68      151.33     10.35 o 
   7   1   7      108.24      105.74     14.07 o 
   8   1   7     1131.28     1108.67     43.08 o 
   9   1   7      204.55      192.62     23.03 o 
  10   1   7       27.00       32.24     11.15 o 
  11   1   7        2.83       10.47      8.71 o 
  12   1   7       10.93       17.01     10.46 o 
  13   1   7       66.52       61.67     14.06 o 
  14   1   7       10.25       22.85     13.70 o 
  15   1   7       16.02       19.19     16.73 o 
   0   2   7     3064.17     3059.41     51.79 o 
   1   2   7     1994.57     2053.19     35.53 o 
   2   2   7      303.40      303.57     12.86 o 
   3   2   7        3.08       17.99      3.65 o 
   4   2   7      269.36      282.25     19.12 o 
   5   2   7     1512.04     1491.99     56.45 o 
   6   2   7     3986.69     3927.79     70.76 o 
   7   2   7       41.26       57.34      9.48 o 
   8   2   7     2704.80     2558.31     75.37 o 
   9   2   7      153.62      155.67     21.18 o 
  10   2   7     1850.81     1822.62     62.27 o 
  11   2   7       19.52       30.38     12.39 o 
  12   2   7      226.69      263.43     27.29 o 
  13   2   7      137.63      144.25     24.66 o 
  14   2   7      387.84      416.96     47.46 o 
   1   3   7     4351.69     4582.13     54.46 o 
   2   3   7      557.94      581.97     19.91 o 
   3   3   7     2700.89     2865.88     45.75 o 
   4   3   7       55.71       61.27      6.97 o 
   5   3   7      946.57      962.23     25.07 o 
   6   3   7      380.48      357.86     21.34 o 
   7   3   7       58.73       57.28     10.02 o 
   8   3   7       55.54       53.54     11.20 o 
   9   3   7        2.58       -4.94      7.85 o 
  10   3   7       41.83       60.32     15.14 o 
  11   3   7      223.92      191.37     29.57 o 
  12   3   7       29.97       19.93     12.17 o 
  13   3   7       79.98       69.36     18.87 o 
  14   3   7        3.82       -5.94     15.64 o 
   0   4   7       45.87       44.72      7.61 o 
   1   4   7      144.16      186.50     15.24 o 
   2   4   7     1218.75     1132.78     30.56 o 
   3   4   7     5534.46     5677.14     93.21 o 
   4   4   7      920.43      802.09     27.35 o 
   5   4   7      201.84      234.36     17.18 o 
   6   4   7       32.22       37.21      9.37 o 
   7   4   7      278.05      271.20     26.55 o 
   8   4   7      688.15      712.11     36.49 o 
   9   4   7      185.21      176.64     23.08 o 
  10   4   7        1.27       13.46     12.25 o 
  11   4   7       41.06       40.80     14.88 o 
  12   4   7       12.73       10.42     14.50 o 
  13   4   7        0.01        6.11     14.94 o 
  14   4   7        1.88       -6.20     15.03 o 
   1   5   7       48.55       61.47      9.04 o 
   2   5   7      403.25      377.40     22.61 o 
   3   5   7      275.42      277.15     20.41 o 
   4   5   7        5.84       12.91      6.17 o 
   5   5   7      368.53      326.82     22.11 o 
   6   5   7      420.72      404.74     31.69 o 
   7   5   7      716.10      649.63     37.21 o 
   8   5   7        1.81       18.81     10.17 o 
   9   5   7        2.68        6.78     10.37 o 
  10   5   7        7.02       24.12     12.86 o 
  11   5   7        0.45       12.45     13.49 o 
  12   5   7       12.67       33.64     18.82 o 
  13   5   7       51.81       91.57     24.48 o 
   0   6   7       30.97        9.45     21.95 o 
   1   6   7       25.29       24.70      8.86 o 
   2   6   7      194.56      179.29     27.49 o 
   3   6   7       73.17       80.03     12.74 o 
   4   6   7      347.98      357.71     24.81 o 
   5   6   7        0.95        4.53      8.08 o 
   6   6   7      481.62      493.96     36.81 o 
   7   6   7      112.24      101.10     17.71 o 
   8   6   7      785.63      798.97     43.07 o 
   9   6   7      236.79      258.02     29.85 o 
  10   6   7      337.14      386.58     50.35 o 
  11   6   7      109.68      137.23     30.91 o 
  12   6   7      293.83      347.19     62.36 o 
  13   6   7        2.69       30.63     23.86 o 
   1   7   7      199.89      184.30     24.89 o 
   2   7   7        3.59       13.86     10.70 o 
   3   7   7      343.32      332.60     34.13 o 
   4   7   7       90.33       93.00     17.70 o 
   5   7   7      673.13      646.93     50.85 o 
   6   7   7      672.24      626.25     40.52 o 
   7   7   7       94.04      110.86     22.07 o 
   8   7   7       51.60       31.92     13.87 o 
   9   7   7      340.52      349.63     41.25 o 
  10   7   7       82.92      115.75     23.33 o 
  11   7   7        1.11       -7.41     19.05 o 
  12   7   7       46.19       23.84     28.08 o 
   0   8   7        1.11       10.89     15.82 o 
   1   8   7      233.83      256.28     30.62 o 
   2   8   7       15.39       22.84     10.83 o 
   3   8   7      263.16      289.26     33.40 o 
   4   8   7       34.27       60.24     15.52 o 
   5   8   7      170.78      203.31     33.25 o 
   6   8   7        0.04       22.45     15.15 o 
   7   8   7       12.34        9.95     16.45 o 
   8   8   7        1.63       -1.21     15.40 o 
   9   8   7        0.90       -0.86     15.07 o 
  10   8   7        0.45       14.23     18.90 o 
  11   8   7        0.44       70.93     29.07 o 
   1   9   7       44.73       44.54     13.99 o 
   2   9   7      142.54      212.18     30.16 o 
   3   9   7      220.88      264.30     32.46 o 
   4   9   7      209.06      220.85     36.89 o 
   5   9   7      230.97      248.02     39.47 o 
   6   9   7       13.03        2.58     21.04 o 
   7   9   7        0.06        4.14     14.65 o 
   8   9   7        1.49        5.31     16.57 o 
   9   9   7       11.88       26.72     20.12 o 
  10   9   7       11.59       39.02     28.09 o 
   0  10   7        0.13        3.64     20.47 o 
   1  10   7       56.90       62.56     23.00 o 
   2  10   7        0.07       -3.10     11.06 o 
   3  10   7        9.62        7.16     12.47 o 
   4  10   7       47.95       72.61     19.61 o 
   5  10   7        0.03        2.57     14.80 o 
   6  10   7      110.48      100.39     27.93 o 
   7  10   7        9.98       -4.65     18.01 o 
   8  10   7      124.19      143.36     32.11 o 
   1  11   7        1.65       22.98     12.54 o 
   2  11   7       22.69       21.44     16.78 o 
   3  11   7      104.30       71.10     37.71 o 
   4  11   7        1.78       24.47     17.22 o 
   5  11   7      100.99       95.73     27.24 o 
   6  11   7       38.31        4.40     29.88 o 
   0   0   8     1223.01     1184.16     48.08 o 
   1   0   8    27645.65    27507.55    634.07 o 
   2   0   8     5883.16     6085.46     80.50 o 
   3   0   8     2655.07     2762.65     85.81 o 
   4   0   8     1468.12     1270.68     58.95 o 
   5   0   8     6858.05     7108.48    123.16 o 
   6   0   8     1236.81     1202.20     37.04 o 
   7   0   8       24.75       53.37     17.53 o 
   8   0   8      413.99      399.47     52.01 o 
   9   0   8      246.22      190.20     39.29 o 
  10   0   8       95.40       85.84     19.75 o 
  11   0   8      284.19      237.75     37.27 o 
  12   0   8      700.47      743.21     67.88 o 
  13   0   8      123.82      123.31     31.66 o 
  14   0   8      194.48      254.62     40.42 o 
  15   0   8        0.70        3.85     24.64 o 
   1   1   8      251.92      230.54     12.43 o 
   2   1   8      101.23      103.28      7.51 o 
   3   1   8     4437.95     4512.27     61.57 o 
   4   1   8      289.67      308.69     18.20 o 
   5   1   8      282.27      347.98     19.73 o 
   6   1   8     1434.86     1405.71     39.50 o 
   7   1   8        3.28        7.20      6.24 o 
   8   1   8      968.08      927.18     45.95 o 
   9   1   8        3.21       10.76      7.97 o 
  10   1   8       34.72       57.05     13.50 o 
  11   1   8       53.34       57.75     11.80 o 
  12   1   8      166.15      184.02     22.99 o 
  13   1   8       12.17       17.50     11.28 o 
  14   1   8       20.45       43.22     13.90 o 
  15   1   8       21.76       20.61     16.96 o 
   0   2   8       87.93       72.11     10.18 o 
   1   2   8     1616.13     1622.98     30.65 o 
   2   2   8     2264.78     2206.25     40.70 o 
   3   2   8      255.98      248.42     12.28 o 
   4   2   8      451.17      465.90     21.97 o 
   5   2   8      244.27      244.55     19.16 o 
   6   2   8        6.43       30.96      8.14 o 
   7   2   8       50.56       50.34      8.98 o 
   8   2   8       87.14       94.75     14.99 o 
   9   2   8      166.67      181.62     22.50 o 
  10   2   8      241.69      233.35     27.02 o 
  11   2   8       36.99       18.49     11.64 o 
  12   2   8       40.93       50.38     13.15 o 
  13   2   8      193.48      175.31     25.95 o 
  14   2   8      253.71      244.29     35.55 o 
   1   3   8     2811.47     2857.50     58.18 o 
   2   3   8     2872.94     3007.42     46.78 o 
   3   3   8      140.00      146.66     11.31 o 
   4   3   8       65.17       68.04      8.66 o 
   5   3   8       24.56       32.47      5.45 o 
   6   3   8      575.62      543.13     24.38 o 
   7   3   8      317.05      316.41     23.81 o 
   8   3   8        9.41       19.64      8.03 o 
   9   3   8        1.90        6.04     10.95 o 
  10   3   8       25.97       49.09     15.03 o 
  11   3   8       57.90       73.25     18.84 o 
  12   3   8       36.32       29.06     19.36 o 
  13   3   8        1.39       10.24     13.52 o 
  14   3   8       38.32       49.17     19.48 o 
   0   4   8      131.29      114.92     12.66 o 
   1   4   8     5813.79     6108.97    109.05 o 
   2   4   8      415.65      486.22     20.30 o 
   3   4   8     3218.30     2997.14     52.55 o 
   4   4   8     4660.98     4388.98     88.49 o 
   5   4   8      127.86      161.96     18.54 o 
   6   4   8     1334.62     1145.55     42.95 o 
   7   4   8      242.12      231.58     24.29 o 
   8   4   8        0.16        3.83      8.79 o 
   9   4   8       79.02      108.71     21.83 o 
  10   4   8     1212.15      995.45     54.73 o 
  11   4   8       16.77       25.96     12.63 o 
  12   4   8      359.53      410.59     44.15 o 
  13   4   8       37.18       35.62     15.62 o 
  14   4   8      127.95      144.61     28.10 o 
   1   5   8        3.04        7.52      5.20 o 
   2   5   8       71.53       78.10     10.97 o 
   3   5   8      401.85      428.63     22.73 o 
   4   5   8        4.23        2.26      5.44 o 
   5   5   8      235.78      261.36     24.83 o 
   6   5   8     1101.82      966.24     41.32 o 
   7   5   8      424.43      386.35     33.07 o 
   8   5   8        6.38        6.89      9.87 o 
   9   5   8       45.56       43.58     12.97 o 
  10   5   8       41.69       46.11     15.28 o 
  11   5   8       50.53       53.09     16.52 o 
  12   5   8       30.73       31.01     15.41 o 
  13   5   8        1.11       26.79     18.22 o 
   0   6   8      342.08      431.14     50.42 o 
   1   6   8       20.78       24.10      9.82 o 
   2   6   8        7.34        3.80      7.25 o 
   3   6   8      113.77      129.07     15.92 o 
   4   6   8        3.91        9.94      6.52 o 
   5   6   8      446.00      509.75     34.41 o 
   6   6   8      197.31      193.56     23.23 o 
   7   6   8       16.10       22.77     11.28 o 
   8   6   8       68.14       75.79     16.41 o 
   9   6   8      391.69      385.81     36.13 o 
  10   6   8      240.58      255.41     34.69 o 
  11   6   8      122.58       90.98     24.86 o 
  12   6   8      103.83      108.38     37.69 o 
  13   6   8       51.38       42.57     26.56 o 
   1   7   8       25.10       22.46     10.71 o 
   2   7   8      413.38      337.37     34.48 o 
   3   7   8      815.40      722.72     42.90 o 
   4   7   8       93.00      110.32     18.38 o 
   5   7   8       55.61       61.38     16.16 o 
   6   7   8      114.14      114.27     19.81 o 
   7   7   8      114.13      100.03     22.28 o 
   8   7   8      166.77      167.46     27.00 o 
   9   7   8      100.31      115.08     21.57 o 
  10   7   8      282.14      300.92     44.33 o 
  11   7   8        2.77       34.11     20.23 o 
  12   7   8       39.95       68.11     30.62 o 
   0   8   8     1342.23     1206.95    107.10 o 
   1   8   8      927.02      897.06     49.17 o 
   2   8   8      545.90      560.78     47.74 o 
   3   8   8      461.46      465.32     43.29 o 
   4   8   8      668.38      641.24     61.03 o 
   5   8   8      190.01      219.07     35.39 o 
   6   8   8       90.26      117.04     27.59 o 
   7   8   8      186.98      220.06     36.53 o 
   8   8   8      184.83      216.85     35.68 o 
   9   8   8        0.25       14.22     16.76 o 
  10   8   8      142.26      205.63     36.36 o 
  11   8   8        4.50       12.10     31.48 o 
   1   9   8       28.26       25.37     14.08 o 
   2   9   8       61.50       66.36     15.12 o 
   3   9   8       28.79       48.47     20.71 o 
   4   9   8      110.33      112.10     25.44 o 
   5   9   8        0.85       14.08     14.32 o 
   6   9   8        0.23       21.71     15.51 o 
   7   9   8       78.62       67.77     22.05 o 
   8   9   8       25.54       55.77     22.82 o 
   9   9   8       10.65        6.35     18.09 o 
   0  10   8      223.96      263.99     50.76 o 
   1  10   8        1.51        6.40     12.60 o 
   2  10   8        6.15       25.93     13.54 o 
   3  10   8      172.66      177.13     32.98 o 
   4  10   8      116.10      101.86     23.74 o 
   5  10   8       47.66       38.11     24.32 o 
   6  10   8       12.00       42.72     19.59 o 
   7  10   8       29.90       32.89     19.64 o 
   8  10   8       10.01       23.55     20.84 o 
   1  11   8       51.83       73.23     19.63 o 
   2  11   8       18.52       17.64     14.10 o 
   3  11   8       12.04       19.82     23.95 o 
   4  11   8        1.32        8.97     15.59 o 
   5  11   8        8.75       15.24     17.16 o 
   1   1   9     1108.50     1070.08     24.29 o 
   2   1   9      589.38      637.44     27.42 o 
   3   1   9     7429.53     8052.76    128.53 o 
   4   1   9      582.90      680.82     24.85 o 
   5   1   9      509.77      583.96     23.94 o 
   6   1   9       78.15       67.82     10.85 o 
   7   1   9       21.52       34.67     11.03 o 
   8   1   9        4.67       10.16      9.17 o 
   9   1   9      243.76      236.97     30.66 o 
  10   1   9       38.95       59.89     13.83 o 
  11   1   9       23.32       26.46     11.23 o 
  12   1   9      273.38      266.42     28.07 o 
  13   1   9      109.46      131.68     18.48 o 
  14   1   9      180.32      179.77     23.40 o 
   0   2   9       11.97       38.21      7.74 o 
   1   2   9     4717.94     4734.23     54.90 o 
   2   2   9     2167.85     2298.20     40.05 o 
   3   2   9     6587.00     6821.23    149.71 o 
   4   2   9     6085.64     6303.72    104.73 o 
   5   2   9     8577.22     8625.09    134.04 o 
   6   2   9      315.29      306.40     22.58 o 
   7   2   9        5.65       20.75      7.04 o 
   8   2   9       39.52       56.31     12.74 o 
   9   2   9      468.56      500.97     38.55 o 
  10   2   9       19.26       23.68     11.68 o 
  11   2   9        2.05       17.40     10.88 o 
  12   2   9       34.19       29.22     14.17 o 
  13   2   9      161.80      170.28     27.45 o 
  14   2   9        1.13       12.80     15.40 o 
   1   3   9     1469.04     1558.98     33.52 o 
   2   3   9      310.48      316.02     16.99 o 
   3   3   9     1525.71     1653.42     39.64 o 
   4   3   9      401.13      404.67     17.99 o 
   5   3   9      155.25      186.40     19.82 o 
   6   3   9      217.47      231.98     19.74 o 
   7   3   9       18.03       12.82      7.00 o 
   8   3   9       95.51       86.18     18.21 o 
   9   3   9        0.74        9.52     12.65 o 
  10   3   9      151.34      127.53     23.85 o 
  11   3   9        1.35       11.31     12.91 o 
  12   3   9      262.91      274.85     43.67 o 
  13   3   9       48.74       84.07     18.19 o 
  14   3   9        1.11        8.50     16.44 o 
   0   4   9      406.39      434.08     21.48 o 
   1   4   9      206.38      277.70     18.26 o 
   2   4   9        8.23       37.34      7.26 o 
   3   4   9     2008.59     1929.88     42.59 o 
   4   4   9     3690.39     3535.20     58.91 o 
   5   4   9        4.44       20.94      7.76 o 
   6   4   9      114.70      117.52     17.17 o 
   7   4   9      296.29      305.98     28.70 o 
   8   4   9       30.88       43.65     11.87 o 
   9   4   9      422.41      380.37     40.15 o 
  10   4   9        0.15       -6.20     11.19 o 
  11   4   9       92.81       68.82     18.97 o 
  12   4   9        0.90        1.21     20.10 o 
  13   4   9        0.53       11.46     16.95 o 
  14   4   9       22.40       21.07     18.35 o 
   1   5   9      500.39      501.14     23.63 o 
   2   5   9       18.39       27.12      7.16 o 
   3   5   9       15.89       12.51      6.82 o 
   4   5   9      291.54      334.87     23.57 o 
   5   5   9      497.41      465.29     30.56 o 
   6   5   9     3243.70     2969.73     73.83 o 
   7   5   9       58.42       69.00     14.67 o 
   8   5   9      348.93      352.12     33.84 o 
   9   5   9       58.77       84.99     19.50 o 
  10   5   9       68.17       91.11     20.84 o 
  11   5   9      147.16      123.61     24.26 o 
  12   5   9        9.95       21.64     15.69 o 
  13   5   9        2.19       18.80     19.57 o 
   0   6   9      226.05      234.91     39.08 o 
   1   6   9     3499.67     3283.19    145.67 o 
   2   6   9      643.84      640.14     37.32 o 
   3   6   9      683.24      632.06     37.59 o 
   4   6   9      626.93      657.41     36.22 o 
   5   6   9     1305.72     1269.39     48.25 o 
   6   6   9      354.15      374.36     33.26 o 
   7   6   9     1485.18     1413.53     55.10 o 
   8   6   9      131.30      119.55     19.73 o 
   9   6   9       55.59       73.22     16.24 o 
  10   6   9      116.72      103.60     19.65 o 
  11   6   9        2.66       17.75     15.27 o 
  12   6   9       36.52       45.04     32.88 o 
   1   7   9       16.86       11.10      9.21 o 
   2   7   9       26.37       31.74     12.13 o 
   3   7   9      445.22      472.72     40.88 o 
   4   7   9      514.06      496.94     52.48 o 
   5   7   9      354.30      401.18     40.25 o 
   6   7   9       24.47       25.83     13.88 o 
   7   7   9       44.67       31.87     12.95 o 
   8   7   9       27.03       37.28     16.97 o 
   9   7   9      124.75      125.07     22.94 o 
  10   7   9       72.56      100.31     33.04 o 
  11   7   9       61.08       43.51     24.23 o 
  12   7   9       19.26       42.03     29.86 o 
   0   8   9        3.26        4.79     15.50 o 
   1   8   9      229.43      270.79     32.58 o 
   2   8   9      566.85      571.56     44.55 o 
   3   8   9       53.81       47.44     13.91 o 
   4   8   9        8.70        4.07     12.63 o 
   5   8   9        1.14        1.49     12.51 o 
   6   8   9        1.03       11.32     14.57 o 
   7   8   9        4.04       14.08     15.20 o 
   8   8   9       87.53       71.70     22.39 o 
   9   8   9       13.76       28.95     19.72 o 
  10   8   9        0.68        8.84     21.93 o 
   1   9   9        0.36       -3.40     10.79 o 
   2   9   9      418.94      476.35     45.80 o 
   3   9   9      259.14      261.30     39.81 o 
   4   9   9       38.27       43.51     17.05 o 
   5   9   9      135.68      141.48     36.49 o 
   6   9   9        0.33       -3.34     22.61 o 
   7   9   9       53.37       36.17     19.17 o 
   8   9   9        1.83       -2.48     16.80 o 
   9   9   9        6.43       -6.25     18.56 o 
   0  10   9       23.05       49.39     18.42 o 
   1  10   9      386.52      427.05     45.96 o 
   2  10   9       51.34       85.26     17.48 o 
   3  10   9      146.00      131.62     27.46 o 
   4  10   9       93.17      104.20     25.30 o 
   5  10   9        4.67       -2.18     15.18 o 
   6  10   9       23.43       11.50     16.36 o 
   7  10   9      146.52      180.88     38.56 o 
   1  11   9        1.77      -10.78     19.41 o 
   2  11   9       44.75       54.42     19.49 o 
   3  11   9       55.71       54.47     20.37 o 
   4  11   9        0.05        2.08     17.44 o 
   5  11   9        0.10        1.09     21.75 o 
   0   0  10     9672.46     9672.17    160.76 o 
   1   0  10     9998.28    10014.55    222.41 o 
   2   0  10      333.11      331.74     19.78 o 
   3   0  10     4272.00     4243.42    135.50 o 
   4   0  10      211.50      240.61     33.78 o 
   5   0  10     2301.91     1987.76    140.67 o 
   6   0  10     2738.75     2711.87    103.44 o 
   7   0  10     6631.12     6537.12    170.17 o 
   8   0  10      426.51      369.69     51.58 o 
   9   0  10      628.53      572.81     67.86 o 
  10   0  10      224.89      239.20     49.55 o 
  11   0  10      643.87      672.00     62.28 o 
  12   0  10      187.81      195.84     34.75 o 
  13   0  10       51.23       62.18     22.04 o 
  14   0  10        0.35       28.38     20.98 o 
   1   1  10       63.38       69.21      7.84 o 
   2   1  10      125.34      135.08      9.30 o 
   3   1  10        1.77        4.76      4.23 o 
   4   1  10      517.55      496.69     22.27 o 
   5   1  10        4.53        7.43      7.27 o 
   6   1  10      276.13      304.14     20.31 o 
   7   1  10      132.33      143.09     21.22 o 
   8   1  10      109.12      118.42     21.92 o 
   9   1  10      225.72      197.34     28.46 o 
  10   1  10      178.20      191.29     24.71 o 
  11   1  10       75.74       60.06     15.52 o 
  12   1  10        5.69       25.01     10.43 o 
  13   1  10        1.18        2.75     10.61 o 
  14   1  10       14.41       15.26     14.68 o 
   0   2  10      365.95      447.80     23.10 o 
   1   2  10     3888.61     4132.62     65.14 o 
   2   2  10      497.24      520.92     18.36 o 
   3   2  10        4.07        3.09      3.87 o 
   4   2  10       30.93       40.10      9.84 o 
   5   2  10      160.20      210.94     20.00 o 
   6   2  10       75.41       73.51     12.21 o 
   7   2  10      119.93      127.94     20.71 o 
   8   2  10       15.69       13.08     10.72 o 
   9   2  10       86.60       77.86     14.60 o 
  10   2  10      104.90      104.50     18.44 o 
  11   2  10       13.73       34.83     12.45 o 
  12   2  10        1.26       -1.12     12.91 o 
  13   2  10      106.02      135.92     23.32 o 
  14   2  10       26.76       34.94     14.83 o 
   1   3  10      583.12      604.27     21.32 o 
   2   3  10      166.48      240.64     15.32 o 
   3   3  10      764.98      818.73     25.32 o 
   4   3  10     1022.13     1060.06     27.94 o 
   5   3  10      233.93      242.08     22.48 o 
   6   3  10       72.29       67.86     12.50 o 
   7   3  10       60.87       79.94     14.34 o 
   8   3  10       35.97       38.53     14.50 o 
   9   3  10      351.83      321.27     36.75 o 
  10   3  10      243.99      288.88     35.31 o 
  11   3  10       71.83      109.22     21.72 o 
  12   3  10       15.61       12.45     13.81 o 
  13   3  10       16.28       38.27     14.87 o 
  14   3  10        0.65       20.13     17.53 o 
   0   4  10     1601.90     1503.97     42.30 o 
   1   4  10     3342.48     3230.32     56.63 o 
   2   4  10       18.53       19.16      6.39 o 
   3   4  10     2475.76     2349.87     47.71 o 
   4   4  10      877.88      888.40     35.57 o 
   5   4  10      925.36      894.65     42.29 o 
   6   4  10       21.26       34.93      9.80 o 
   7   4  10      620.36      620.46     37.05 o 
   8   4  10       59.14       58.44     15.85 o 
   9   4  10      124.46      152.05     26.08 o 
  10   4  10        6.88       16.46     14.55 o 
  11   4  10      337.58      338.23     39.12 o 
  12   4  10        1.50       27.26     15.65 o 
  13   4  10      216.34      243.96     35.01 o 
   1   5  10      417.97      390.38     31.32 o 
   2   5  10        0.06       10.78      5.79 o 
   3   5  10      641.72      640.86     28.27 o 
   4   5  10      178.62      216.60     23.01 o 
   5   5  10      396.42      397.75     31.96 o 
   6   5  10     1793.40     1570.01     54.07 o 
   7   5  10       24.62       43.04     12.22 o 
   8   5  10      808.86      750.28     41.17 o 
   9   5  10      131.17      125.85     24.40 o 
  10   5  10       12.63       34.25     14.49 o 
  11   5  10       34.56       34.99     16.05 o 
  12   5  10        4.10       -1.34     13.88 o 
  13   5  10       11.95       43.19     23.86 o 
   0   6  10        0.52        6.92     10.83 o 
   1   6  10        2.61       -0.37      7.91 o 
   2   6  10     2459.21     2282.25     99.17 o 
   3   6  10       60.98       46.26     12.33 o 
   4   6  10       16.00       33.47     13.18 o 
   5   6  10      585.16      575.55     37.34 o 
   6   6  10       75.94       63.56     14.63 o 
   7   6  10      145.96      141.94     20.95 o 
   8   6  10       23.06       25.37     12.83 o 
   9   6  10       91.86      122.08     24.71 o 
  10   6  10      310.35      277.21     35.49 o 
  11   6  10        4.23       -8.44     14.83 o 
  12   6  10        1.01        7.31     18.97 o 
   1   7  10       75.42       70.53     16.26 o 
   2   7  10      597.72      551.53     44.35 o 
   3   7  10      386.08      384.27     33.31 o 
   4   7  10      661.75      604.04     57.40 o 
   5   7  10      160.12      207.43     28.71 o 
   6   7  10        3.40        0.32     11.01 o 
   7   7  10       14.26       21.20     12.50 o 
   8   7  10       14.73       36.70     14.57 o 
   9   7  10       52.25       74.84     22.55 o 
  10   7  10       37.95       61.47     20.66 o 
  11   7  10       52.72       62.76     23.33 o 
   0   8  10      575.71      566.21     66.79 o 
   1   8  10       17.13       39.45     11.90 o 
   2   8  10      401.70      472.16     43.07 o 
   3   8  10      570.72      570.57     59.02 o 
   4   8  10       69.74       94.32     23.75 o 
   5   8  10      339.47      415.66     50.60 o 
   6   8  10       25.31        8.63     15.71 o 
   7   8  10      175.97      188.55     33.81 o 
   8   8  10       52.75       61.48     20.14 o 
   9   8  10      165.16      186.24     35.71 o 
  10   8  10       75.15       71.76     32.63 o 
   1   9  10       22.46       45.55     14.12 o 
   2   9  10      146.68      161.07     25.60 o 
   3   9  10       66.14       43.66     17.89 o 
   4   9  10       30.91       46.00     19.50 o 
   5   9  10       18.43       43.43     16.76 o 
   6   9  10        1.20       28.59     14.74 o 
   7   9  10        1.55        5.44     25.41 o 
   8   9  10       10.46       21.97     19.59 o 
   9   9  10        3.28        6.50     19.76 o 
   0  10  10        6.46       13.97     18.95 o 
   1  10  10        5.71       14.88     12.57 o 
   2  10  10      201.75      185.74     33.10 o 
   3  10  10        4.73       32.99     16.17 o 
   4  10  10        9.11       53.64     28.47 o 
   5  10  10       22.67       17.27     20.76 o 
   6  10  10       30.77        2.75     18.62 o 
   7  10  10       19.70       24.92     26.67 o 
   1  11  10        7.80        3.12     14.53 o 
   2  11  10        6.94       14.50     16.71 o 
   3  11  10        1.35       15.43     16.77 o 
   4  11  10       26.11       23.25     21.64 o 
   5  11  10        9.31       -9.71     22.57 o 
   1   1  11      368.65      401.33     16.20 o 
   2   1  11      596.17      569.51     18.81 o 
   3   1  11     4852.57     5149.05    107.02 o 
   4   1  11      537.25      547.00     37.12 o 
   5   1  11       91.68      133.51     13.79 o 
   6   1  11      390.24      425.10     35.78 o 
   7   1  11      547.88      508.18     41.37 o 
   8   1  11      257.06      281.94     32.84 o 
   9   1  11     1381.96     1188.04     57.86 o 
  10   1  11       20.55       17.05     12.48 o 
  11   1  11        4.36       12.00     10.56 o 
  12   1  11       38.42       46.38     13.51 o 
  13   1  11       25.61       24.39     11.85 o 
  14   1  11       48.42       20.74     15.86 o 
   0   2  11     1728.39     2012.95     54.27 o 
   1   2  11      481.47      427.77     17.61 o 
   2   2  11        5.10       18.87      4.50 o 
   3   2  11     3144.34     2975.46     55.76 o 
   4   2  11       33.24       31.67      7.95 o 
   5   2  11      418.68      421.43     26.09 o 
   6   2  11      203.96      223.93     21.54 o 
   7   2  11     1956.36     1750.72     64.55 o 
   8   2  11      618.50      650.68     46.67 o 
   9   2  11      686.58      715.67     42.49 o 
  10   2  11      319.43      325.86     32.87 o 
  11   2  11      144.20      178.24     29.35 o 
  12   2  11      149.79      174.03     29.16 o 
  13   2  11      149.42      189.53     27.27 o 
  14   2  11       21.74       32.63     23.43 o 
   1   3  11      184.56      230.74     16.73 o 
   2   3  11       69.95       70.59      8.88 o 
   3   3  11      237.58      266.96     16.56 o 
   4   3  11      191.71      202.97     20.21 o 
   5   3  11       39.30       46.68     10.92 o 
   6   3  11        7.86       14.00      7.86 o 
   7   3  11       58.69       67.23     16.72 o 
   8   3  11       46.53       63.17     16.15 o 
   9   3  11      194.63      187.79     28.82 o 
  10   3  11       20.85       24.31     13.46 o 
  11   3  11        0.02       -1.76     12.01 o 
  12   3  11        0.70        6.51     14.23 o 
  13   3  11      204.20      204.28     33.33 o 
  14   3  11        4.51       -8.85     15.06 o 
   0   4  11       39.55       69.01     18.57 o 
   1   4  11       36.08       37.42      7.35 o 
   2   4  11      179.78      193.92     16.38 o 
   3   4  11      535.44      511.45     23.24 o 
   4   4  11      117.94      144.24     17.93 o 
   5   4  11       32.83       36.73      9.56 o 
   6   4  11      599.51      590.36     34.68 o 
   7   4  11       11.52       29.54     10.88 o 
   8   4  11        3.34       15.67     11.63 o 
   9   4  11       14.38       15.00     13.26 o 
  10   4  11       33.60       37.49     17.66 o 
  11   4  11        0.38       35.24     15.19 o 
  12   4  11        3.41       11.75     14.37 o 
  13   4  11        0.04       19.59     16.26 o 
   1   5  11        1.88       10.58      7.39 o 
   2   5  11       38.07       35.54      8.74 o 
   3   5  11      163.56      144.98     15.65 o 
   4   5  11     1356.85     1372.90     47.44 o 
   5   5  11        4.87       14.25      8.60 o 
   6   5  11      297.24      280.09     28.15 o 
   7   5  11      245.50      231.70     26.32 o 
   8   5  11      114.06      152.08     24.91 o 
   9   5  11      200.46      203.24     29.63 o 
  10   5  11        5.56       24.88     15.41 o 
  11   5  11       15.04       27.61     15.55 o 
  12   5  11       54.84       76.85     22.30 o 
  13   5  11       21.33       37.66     18.03 o 
   0   6  11      280.08      340.44     46.10 o 
   1   6  11      868.41      802.39     41.03 o 
   2   6  11     1347.37     1272.84     52.02 o 
   3   6  11     1116.42     1042.26     46.97 o 
   4   6  11     1561.29     1476.70     69.11 o 
   5   6  11     3317.92     2904.74     84.23 o 
   6   6  11       41.46       69.25     15.57 o 
   7   6  11        9.35       30.18     11.96 o 
   8   6  11       19.09       12.22     11.36 o 
   9   6  11       25.01       74.55     17.51 o 
  10   6  11       27.60       26.94     14.94 o 
  11   6  11      170.62      198.48     31.57 o 
  12   6  11        7.45       60.40     18.56 o 
   1   7  11      623.24      564.75     39.43 o 
   2   7  11      215.25      223.46     28.71 o 
   3   7  11       13.55        2.76     14.34 o 
   4   7  11       22.71       12.42     14.39 o 
   5   7  11     1092.47     1005.44     53.69 o 
   6   7  11      337.86      326.72     36.93 o 
   7   7  11        4.90        4.90     12.89 o 
   8   7  11      307.23      355.59     40.59 o 
   9   7  11       81.63      104.75     25.36 o 
  10   7  11        3.22       19.92     18.20 o 
  11   7  11       13.69       25.78     20.73 o 
   0   8  11       93.96       94.23     27.69 o 
   1   8  11       29.37       37.78     13.07 o 
   2   8  11       34.69       47.37     16.01 o 
   3   8  11        1.38       11.47     15.50 o 
   4   8  11       16.67       32.21     17.64 o 
   5   8  11       11.84        7.49     14.68 o 
   6   8  11        0.55       18.22     15.26 o 
   7   8  11       10.26       11.41     14.79 o 
   8   8  11       21.16       23.48     21.48 o 
   9   8  11       33.54       64.77     27.31 o 
  10   8  11        0.19       10.59     49.24 o 
   1   9  11       89.51       90.16     18.09 o 
   2   9  11        2.15       16.90     14.70 o 
   3   9  11      217.13      206.76     34.81 o 
   4   9  11      162.23      151.16     28.27 o 
   5   9  11      100.72      143.79     30.11 o 
   6   9  11        9.43       20.64     16.56 o 
   7   9  11        1.69       -5.97     15.30 o 
   8   9  11        5.51        8.88     17.95 o 
   9   9  11        5.20       18.81     29.31 o 
   0  10  11       54.78       41.58     19.24 o 
   1  10  11       12.91       35.47     13.72 o 
   2  10  11       16.87       15.08     21.07 o 
   3  10  11      154.70      187.88     33.83 o 
   4  10  11      109.69      163.78     30.05 o 
   5  10  11      194.81      219.38     39.94 o 
   6  10  11       21.00       57.66     22.76 o 
   7  10  11        3.36        1.18     19.23 o 
   1  11  11       31.73       31.82     18.42 o 
   2  11  11        0.92       16.79     16.95 o 
   3  11  11        5.86       26.97     18.16 o 
   4  11  11       84.04       88.05     25.77 o 
   0   0  12     1004.38      940.97     58.86 o 
   1   0  12       77.31      109.15     15.03 o 
   2   0  12     3174.32     2962.21    111.76 o 
   3   0  12     2159.73     2075.75     80.59 o 
   4   0  12     3382.84     3398.63    112.11 o 
   5   0  12      770.13      797.65     64.68 o 
   6   0  12     2035.49     1876.02     89.81 o 
   7   0  12     1282.46     1122.16     73.79 o 
   8   0  12     1978.85     1717.60     95.38 o 
   9   0  12      139.03       86.24     27.56 o 
  10   0  12      385.28      444.10     66.46 o 
  11   0  12      274.64      371.05     60.90 o 
  12   0  12       15.76       56.65     19.38 o 
  13   0  12      523.46      569.20     63.95 o 
  14   0  12       28.71       53.49     22.37 o 
   1   1  12     1926.37     2015.56     38.57 o 
   2   1  12      980.82      980.92     26.70 o 
   3   1  12       17.11       26.28      4.63 o 
   4   1  12      164.16      183.22     15.93 o 
   5   1  12      746.82      698.84     27.58 o 
   6   1  12        5.96        0.96      7.70 o 
   7   1  12      133.13      143.12     23.59 o 
   8   1  12       33.26       40.74     15.41 o 
   9   1  12       27.16       50.02     16.07 o 
  10   1  12      381.73      336.24     39.50 o 
  11   1  12        0.68       -1.09     10.26 o 
  12   1  12       29.81       26.37     13.41 o 
  13   1  12        1.16       29.60     14.28 o 
  14   1  12        2.35       11.43     15.59 o 
   0   2  12     1835.80     2093.97     55.20 o 
   1   2  12       57.26       88.39      9.65 o 
   2   2  12       13.71       26.51      5.24 o 
   3   2  12      579.44      547.72     19.29 o 
   4   2  12     1127.66     1191.13     38.49 o 
   5   2  12       85.27       88.59     12.91 o 
   6   2  12       36.58       36.49     12.47 o 
   7   2  12      304.92      301.43     34.13 o 
   8   2  12        9.64       27.64     12.77 o 
   9   2  12       55.83       60.61     17.65 o 
  10   2  12        0.76       31.45     13.64 o 
  11   2  12      146.89      112.01     22.36 o 
  12   2  12       43.51       64.95     22.31 o 
  13   2  12       77.41      101.77     23.23 o 
  14   2  12        1.08        7.04     21.44 o 
   1   3  12      397.43      361.89     18.70 o 
   2   3  12      400.76      440.59     19.85 o 
   3   3  12       54.13       74.29      9.69 o 
   4   3  12       43.37       46.55      9.63 o 
   5   3  12      447.05      462.66     33.30 o 
   6   3  12       21.46       31.13      9.08 o 
   7   3  12      685.06      687.07     47.57 o 
   8   3  12        2.43       24.32     12.53 o 
   9   3  12       34.75       60.05     16.93 o 
  10   3  12       62.39       65.42     20.89 o 
  11   3  12        8.37       17.76     13.34 o 
  12   3  12       57.53       57.63     19.02 o 
  13   3  12        5.94        3.36     15.63 o 
   0   4  12        0.66       13.76      6.32 o 
   1   4  12      392.28      413.42     22.82 o 
   2   4  12      880.83      920.16     30.24 o 
   3   4  12     2009.98     1949.75     44.77 o 
   4   4  12       41.44       48.95     10.54 o 
   5   4  12     1207.03     1121.15     42.97 o 
   6   4  12     1016.37      894.59     39.74 o 
   7   4  12       12.44       26.90     13.03 o 
   8   4  12      779.36      758.42     48.84 o 
   9   4  12       35.95       28.00     17.28 o 
  10   4  12       20.53       41.03     16.64 o 
  11   4  12      210.42      242.16     34.48 o 
  12   4  12      423.51      470.27     50.39 o 
  13   4  12        7.03        6.18     17.32 o 
   1   5  12      504.66      511.70     32.58 o 
   2   5  12      472.67      505.95     33.55 o 
   3   5  12      272.12      281.46     25.19 o 
   4   5  12      403.46      390.92     29.83 o 
   5   5  12     1299.10     1188.92     46.63 o 
   6   5  12      276.30      314.39     29.83 o 
   7   5  12      899.06      845.79     41.79 o 
   8   5  12      156.14      156.78     26.59 o 
   9   5  12       71.80       57.07     17.59 o 
  10   5  12       51.09       49.61     16.15 o 
  11   5  12       26.39       18.46     15.24 o 
  12   5  12        0.12       14.22     18.22 o 
  13   5  12       41.96       81.01     22.96 o 
   0   6  12      653.44      594.47     57.46 o 
   1   6  12      112.35      102.54     18.02 o 
   2   6  12      662.79      643.83     41.68 o 
   3   6  12       68.04       92.29     25.04 o 
   4   6  12      664.54      631.95     45.18 o 
   5   6  12      377.89      351.45     38.14 o 
   6   6  12       43.04       57.59     14.21 o 
   7   6  12      104.64      143.10     21.46 o 
   8   6  12      246.09      175.41     27.25 o 
   9   6  12      264.13      290.22     36.67 o 
  10   6  12       60.88       54.84     20.73 o 
  11   6  12        1.54       -9.50     15.07 o 
  12   6  12        1.35        8.35     16.93 o 
   1   7  12       20.39       29.19     12.17 o 
   2   7  12       11.28       50.09     13.14 o 
   3   7  12       39.69       34.72     17.11 o 
   4   7  12      153.17      165.17     30.73 o 
   5   7  12      144.29      168.68     26.60 o 
   6   7  12      299.60      279.37     35.25 o 
   7   7  12      444.18      482.41     47.70 o 
   8   7  12       15.56       19.06     14.12 o 
   9   7  12       14.17       38.14     17.53 o 
  10   7  12        5.68       20.94     24.01 o 
  11   7  12       18.51       24.43     23.80 o 
   0   8  12       67.96      124.57     32.84 o 
   1   8  12      234.82      254.82     31.67 o 
   2   8  12        1.16       17.61     14.47 o 
   3   8  12      314.72      311.93     43.11 o 
   4   8  12      233.14      243.37     37.64 o 
   5   8  12       15.45       30.82     17.99 o 
   6   8  12      414.57      420.71     43.55 o 
   7   8  12       19.69       30.38     17.28 o 
   8   8  12       82.78       96.20     24.21 o 
   9   8  12      350.55      313.21     60.59 o 
  10   8  12       70.28       73.90     31.53 o 
   1   9  12      120.65      174.64     26.74 o 
   2   9  12        5.93        4.96     13.05 o 
   3   9  12       89.26      103.71     23.46 o 
   4   9  12       13.58       39.54     19.70 o 
   5   9  12      189.26      200.18     36.02 o 
   6   9  12       41.31       66.66     20.89 o 
   7   9  12       41.86       42.60     21.03 o 
   8   9  12       13.86       36.90     29.72 o 
   0  10  12        0.43       11.63     31.95 o 
   1  10  12      578.37      485.03     56.39 o 
   2  10  12        0.28        3.49     15.31 o 
   3  10  12        4.92       17.08     16.60 o 
   4  10  12        1.06       -4.68     16.13 o 
   5  10  12        2.13        0.85     17.34 o 
   6  10  12       16.34       34.54     18.00 o 
   7  10  12        2.11       23.35     20.42 o 
   1  11  12        1.61       -7.17     17.79 o 
   2  11  12       24.69        6.45     17.87 o 
   3  11  12       34.57       31.03     19.89 o 
   1   1  13      842.39      862.23     26.06 o 
   2   1  13     7489.42     8099.61    128.84 o 
   3   1  13      692.86      592.64     20.42 o 
   4   1  13      922.23      903.78     31.78 o 
   5   1  13      196.07      188.71     24.50 o 
   6   1  13      140.25      163.54     23.00 o 
   7   1  13       85.96       68.68     16.58 o 
   8   1  13       25.69       31.31     13.61 o 
   9   1  13      171.05      154.62     26.55 o 
  10   1  13       18.43       33.69     14.89 o 
  11   1  13       20.69       29.99     12.17 o 
  12   1  13        9.61       18.64     12.62 o 
  13   1  13       12.63       34.84     14.96 o 
  14   1  13      191.98      224.70     29.80 o 
   0   2  13     2965.51     2510.63     62.85 o 
   1   2  13      635.08      610.18     22.48 o 
   2   2  13     1994.69     1805.60     51.25 o 
   3   2  13      273.19      287.75     15.31 o 
   4   2  13     4739.47     4490.68     94.42 o 
   5   2  13        3.08        7.00      6.25 o 
   6   2  13      222.55      198.99     26.28 o 
   7   2  13       16.73        9.08     10.55 o 
   8   2  13      375.77      351.65     38.47 o 
   9   2  13      673.21      663.68     54.78 o 
  10   2  13      139.14      162.03     27.18 o 
  11   2  13        0.05       17.51     13.21 o 
  12   2  13      302.39      323.57     41.27 o 
  13   2  13        2.22        9.58     16.43 o 
  14   2  13      217.35      233.27     32.59 o 
   1   3  13      853.53      833.68     27.65 o 
   2   3  13      685.12      722.82     34.59 o 
   3   3  13        9.93       15.30      6.94 o 
   4   3  13       51.83       61.22     10.92 o 
   5   3  13       23.09       26.17      8.58 o 
   6   3  13       20.08       17.90     10.52 o 
   7   3  13      478.23      466.43     42.82 o 
   8   3  13      799.23      747.40     52.07 o 
   9   3  13        6.31        9.15     12.23 o 
  10   3  13        0.18        8.88     12.64 o 
  11   3  13       78.19       59.28     17.65 o 
  12   3  13       10.89       40.01     17.18 o 
  13   3  13        2.46       -0.39     15.59 o 
   0   4  13     1675.47     1729.42     75.65 o 
   1   4  13      607.94      576.39     25.54 o 
   2   4  13      105.44      133.36     14.01 o 
   3   4  13       80.02       88.80     14.14 o 
   4   4  13     1213.18     1172.07     43.06 o 
   5   4  13      867.46      771.76     36.48 o 
   6   4  13       49.06       73.22     14.34 o 
   7   4  13        0.91       15.41     11.37 o 
   8   4  13      557.09      571.25     50.15 o 
   9   4  13      216.82      233.87     33.02 o 
  10   4  13        0.01        9.26     14.57 o 
  11   4  13       65.64       52.78     18.27 o 
  12   4  13       17.24       32.37     16.38 o 
  13   4  13       19.37       47.69     18.53 o 
   1   5  13      201.28      197.19     23.52 o 
   2   5  13       45.28       45.50     11.12 o 
   3   5  13      570.24      528.76     39.13 o 
   4   5  13      151.75      145.12     19.16 o 
   5   5  13       54.69       75.48     14.31 o 
   6   5  13      734.85      686.98     40.78 o 
   7   5  13      191.86      192.92     28.22 o 
   8   5  13        2.80        5.51     12.76 o 
   9   5  13       27.06       26.14     14.64 o 
  10   5  13       94.90       96.10     20.50 o 
  11   5  13       29.79       35.92     20.10 o 
  12   5  13       41.62       40.96     19.76 o 
   0   6  13     1088.38     1091.82     69.67 o 
   1   6  13      218.96      241.55     27.62 o 
   2   6  13      103.02      141.66     24.95 o 
   3   6  13     1069.59      986.49     58.69 o 
   4   6  13      335.12      354.09     37.46 o 
   5   6  13       85.88       87.05     19.05 o 
   6   6  13     1120.34     1039.21     54.23 o 
   7   6  13      302.34      305.50     31.93 o 
   8   6  13      410.71      409.95     44.03 o 
   9   6  13        8.97       37.89     15.56 o 
  10   6  13      180.04      193.62     30.88 o 
  11   6  13       35.52       26.13     18.14 o 
  12   6  13      174.32      186.73     29.96 o 
   1   7  13      324.72      307.86     33.93 o 
   2   7  13       55.32       59.73     19.34 o 
   3   7  13       48.35       38.61     22.02 o 
   4   7  13       38.79       40.75     17.42 o 
   5   7  13       49.18       79.77     17.53 o 
   6   7  13     1235.34     1008.03     55.91 o 
   7   7  13      165.99      149.71     25.78 o 
   8   7  13        9.85       12.79     14.82 o 
   9   7  13       23.51       46.67     18.94 o 
  10   7  13       37.64       55.51     21.12 o 
  11   7  13        6.02       20.55     27.27 o 
   0   8  13      456.07      477.37     62.99 o 
   1   8  13       99.23      128.66     21.23 o 
   2   8  13       13.81       25.36     14.14 o 
   3   8  13        3.60       13.80     14.01 o 
   4   8  13      107.25      148.65     30.31 o 
   5   8  13       55.47       86.73     23.19 o 
   6   8  13      100.46      102.31     26.19 o 
   7   8  13        4.89       10.14     14.87 o 
   8   8  13       22.82        4.97     19.29 o 
   9   8  13        6.73       -3.93     21.30 o 
  10   8  13        4.07        5.89     24.01 o 
   1   9  13       16.79        5.64     15.33 o 
   2   9  13       14.51       26.34     18.27 o 
   3   9  13       11.26       32.48     15.47 o 
   4   9  13       57.90       77.77     21.50 o 
   5   9  13        0.01       -2.07     15.67 o 
   6   9  13       18.52       11.51     16.77 o 
   7   9  13       62.27       17.00     19.34 o 
   8   9  13       10.04       13.25     19.96 o 
   0  10  13       87.18       71.57     26.54 o 
   1  10  13        2.80      -22.92     15.28 o 
   2  10  13      245.63      255.83     40.27 o 
   3  10  13        0.66        9.98     16.53 o 
   4  10  13       22.71       -3.84     20.94 o 
   5  10  13       40.34       31.80     25.88 o 
   6  10  13      133.57      149.23     33.92 o 
   1  11  13       46.11      101.04     25.34 o 
   2  11  13       61.70       48.38     38.79 o 
   3  11  13       40.96       78.86     23.05 o 
   0   0  14       29.43       14.53     11.01 o 
   1   0  14       13.76       20.10      7.18 o 
   2   0  14     5429.13     5457.51    136.81 o 
   3   0  14     2231.16     2183.24     57.64 o 
   4   0  14     2919.83     2806.72    104.27 o 
   5   0  14        1.97        1.96     11.09 o 
   6   0  14     3425.87     2812.87    163.01 o 
   7   0  14      102.97       78.29     25.10 o 
   8   0  14     1441.20     1332.81    109.65 o 
   9   0  14        4.95        4.87     14.84 o 
  10   0  14      103.34      152.26     53.04 o 
  11   0  14       31.96       38.89     21.60 o 
  12   0  14      232.58      211.36     44.13 o 
  13   0  14       80.86       82.54     21.30 o 
  14   0  14        8.19       11.59     22.86 o 
   1   1  14       22.82       22.76      6.06 o 
   2   1  14       77.57      104.75     11.04 o 
   3   1  14       30.86       43.92      6.41 o 
   4   1  14        0.01       13.36      6.64 o 
   5   1  14      105.29      141.95     20.92 o 
   6   1  14        0.09       12.64      9.90 o 
   7   1  14      109.67      103.11     20.04 o 
   8   1  14      111.29      128.15     24.27 o 
   9   1  14       10.46       15.67     12.75 o 
  10   1  14       14.40       16.65     12.87 o 
  11   1  14       60.65       49.70     17.41 o 
  12   1  14        0.14       29.65     14.86 o 
  13   1  14       15.11       43.77     18.29 o 
  14   1  14       59.57       57.39     24.34 o 
   0   2  14      368.94      338.06     24.42 o 
   1   2  14      277.49      308.69     18.85 o 
   2   2  14        5.57        6.90      4.72 o 
   3   2  14      257.22      274.23     27.47 o 
   4   2  14        0.04        2.60      5.84 o 
   5   2  14       16.51       14.99      8.78 o 
   6   2  14        0.53       15.09      9.22 o 
   7   2  14        0.58        0.50     10.16 o 
   8   2  14      786.45      698.21     53.69 o 
   9   2  14       56.63       58.11     18.65 o 
  10   2  14        0.55       31.03     12.67 o 
  11   2  14       33.25       40.32     14.79 o 
  12   2  14      105.64      113.49     25.37 o 
  13   2  14       15.15       19.83     18.08 o 
   1   3  14      476.78      444.33     25.24 o 
   2   3  14      545.34      558.93     23.52 o 
   3   3  14        0.85        0.78      6.31 o 
   4   3  14       16.30       27.63      8.62 o 
   5   3  14       58.63       58.73     11.86 o 
   6   3  14      190.96      197.21     27.18 o 
   7   3  14      491.05      538.30     46.84 o 
   8   3  14      104.49      111.12     22.82 o 
   9   3  14        5.94       12.04     12.38 o 
  10   3  14      125.08      116.18     23.78 o 
  11   3  14      154.48      142.02     26.81 o 
  12   3  14        0.47       28.84     15.45 o 
  13   3  14        2.43        9.74     18.19 o 
   0   4  14     6999.92     6817.00    154.96 o 
   1   4  14      580.35      545.42     26.25 o 
   2   4  14     2302.00     2226.24     49.44 o 
   3   4  14     2250.58     2057.13     56.57 o 
   4   4  14     2804.11     2629.23     66.29 o 
   5   4  14     1187.56     1089.82     43.83 o 
   6   4  14      870.10      883.90     47.66 o 
   7   4  14        0.06       29.12     11.77 o 
   8   4  14       31.25       26.02     12.05 o 
   9   4  14       77.18       59.54     17.62 o 
  10   4  14      192.17      218.62     32.66 o 
  11   4  14       20.87       50.74     17.63 o 
  12   4  14        3.53      -10.94     14.17 o 
  13   4  14        1.80        5.32     18.53 o 
   1   5  14      463.46      498.26     33.06 o 
   2   5  14       39.03       37.11     11.23 o 
   3   5  14       14.72       13.92      9.55 o 
   4   5  14      328.59      374.50     31.32 o 
   5   5  14      653.75      632.79     37.92 o 
   6   5  14     1017.52      886.71     42.87 o 
   7   5  14       86.96       71.29     16.69 o 
   8   5  14        5.03       -6.31     11.63 o 
   9   5  14       41.98       34.33     16.83 o 
  10   5  14       54.76       82.78     18.72 o 
  11   5  14        0.00       -6.54     13.83 o 
  12   5  14       84.91       80.17     23.37 o 
   0   6  14      683.03      672.86     57.47 o 
   1   6  14       21.84       32.37     10.85 o 
   2   6  14       16.77       21.06     15.23 o 
   3   6  14      200.68      197.45     31.49 o 
   4   6  14      374.83      400.64     39.90 o 
   5   6  14      175.30      172.45     26.67 o 
   6   6  14       38.63       50.45     14.57 o 
   7   6  14       15.23       36.15     17.48 o 
   8   6  14        7.05       23.49     13.26 o 
   9   6  14      129.96      154.15     25.20 o 
  10   6  14        1.62       15.06     15.41 o 
  11   6  14        3.74        0.00     16.58 o 
   1   7  14      358.89      312.32     33.88 o 
   2   7  14       21.37       40.62     18.10 o 
   3   7  14      365.44      297.58     40.65 o 
   4   7  14        1.61       -5.48     12.38 o 
   5   7  14      210.61      221.69     31.26 o 
   6   7  14      180.47      221.19     30.72 o 
   7   7  14       37.35       30.71     15.10 o 
   8   7  14       88.42       90.23     23.68 o 
   9   7  14      204.71      178.43     34.21 o 
  10   7  14        2.36      -15.07     15.35 o 
   0   8  14      127.82      233.64     44.24 o 
   1   8  14        1.94        4.42     13.44 o 
   2   8  14     1395.08     1183.79     70.42 o 
   3   8  14       50.09       45.26     32.34 o 
   4   8  14      392.42      431.81     53.92 o 
   5   8  14      567.69      519.97     59.52 o 
   6   8  14       40.14       43.84     18.59 o 
   7   8  14       15.24       19.35     13.60 o 
   8   8  14      150.25       77.09     57.31 o 
   9   8  14        0.46       37.13     22.94 o 
   1   9  14        3.84      -10.33     12.93 o 
   2   9  14        8.83       -4.59     14.56 o 
   3   9  14        0.14        3.25     13.51 o 
   4   9  14       90.32       80.95     26.90 o 
   5   9  14       77.24       82.78     24.40 o 
   6   9  14        4.76       29.69     17.93 o 
   7   9  14       16.94       -2.52     19.53 o 
   8   9  14       33.20       22.30     22.80 o 
   0  10  14        0.64       15.51     30.09 o 
   1  10  14       19.67       18.77     18.98 o 
   2  10  14       26.80       36.30     17.50 o 
   3  10  14        2.57        8.63     15.44 o 
   4  10  14        0.45      -16.88     16.24 o 
   5  10  14        4.10       26.02     18.21 o 
   6  10  14       65.30       57.06     21.14 o 
   1  11  14       10.63       48.41     18.96 o 
   1   1  15      108.72      125.22     12.73 o 
   2   1  15       58.75       58.96      9.04 o 
   3   1  15      887.22      843.90     32.37 o 
   4   1  15       33.41       35.22     11.86 o 
   5   1  15      115.34      113.22     20.48 o 
   6   1  15       43.43       44.30     13.48 o 
   7   1  15       33.56       46.18     14.62 o 
   8   1  15      817.72      784.29     51.83 o 
   9   1  15       30.07       27.48     13.22 o 
  10   1  15       60.24       50.77     17.44 o 
  11   1  15        0.39       -2.29     14.39 o 
  12   1  15        8.86        6.64     13.31 o 
  13   1  15       93.45      153.66     29.12 o 
   0   2  15     4480.63     4117.06     86.89 o 
   1   2  15     1029.81     1124.55     32.90 o 
   2   2  15     1904.79     1809.05     41.49 o 
   3   2  15       80.05       46.78      9.37 o 
   4   2  15     2200.81     1983.21     64.64 o 
   5   2  15     1185.25     1103.73     50.47 o 
   6   2  15      155.92      172.00     25.10 o 
   7   2  15     1862.98     1651.95     67.55 o 
   8   2  15        0.24        0.72     10.51 o 
   9   2  15      415.46      430.87     45.19 o 
  10   2  15       96.09      117.04     23.22 o 
  11   2  15      186.35      251.19     36.01 o 
  12   2  15        0.30        5.43     14.59 o 
  13   2  15       78.45       93.71     23.70 o 
   1   3  15      182.78      189.18     18.10 o 
   2   3  15      448.18      445.00     22.72 o 
   3   3  15        2.89        7.67      6.58 o 
   4   3  15       49.37       60.91     12.05 o 
   5   3  15       23.26       37.33     10.53 o 
   6   3  15     1303.17     1143.95     63.22 o 
   7   3  15       29.11       32.41     12.87 o 
   8   3  15        0.06        2.76     11.43 o 
   9   3  15        0.59       11.85     11.56 o 
  10   3  15      132.15      112.19     22.64 o 
  11   3  15       24.56        7.83     17.51 o 
  12   3  15      130.66      145.01     26.19 o 
  13   3  15        1.25       13.40     17.83 o 
   0   4  15      657.19      576.32     44.87 o 
   1   4  15        2.34        5.55      6.52 o 
   2   4  15      108.50      120.18     15.75 o 
   3   4  15        1.51        7.93      7.69 o 
   4   4  15     1190.43     1109.81     43.52 o 
   5   4  15      109.24      121.03     17.60 o 
   6   4  15        2.48        9.32     10.58 o 
   7   4  15      476.93      461.84     45.41 o 
   8   4  15      245.14      219.25     31.00 o 
   9   4  15        4.26       16.96     19.15 o 
  10   4  15       21.46       16.15     14.22 o 
  11   4  15       16.24       18.62     15.08 o 
  12   4  15        9.08        6.57     21.07 o 
   1   5  15       62.06       66.47     13.76 o 
   2   5  15      192.13      163.66     26.66 o 
   3   5  15       28.09       43.05     12.59 o 
   4   5  15        4.90       -6.83      8.60 o 
   5   5  15      710.81      705.72     37.88 o 
   6   5  15       92.38      104.59     21.36 o 
   7   5  15       36.97       50.13     15.73 o 
   8   5  15        5.49       13.83     13.22 o 
   9   5  15      171.79      181.40     27.73 o 
  10   5  15       31.33       56.00     18.54 o 
  11   5  15       42.98       47.01     20.15 o 
  12   5  15       15.02       38.29     19.29 o 
   0   6  15     1668.90     1570.50    139.20 o 
   1   6  15        0.23       14.41      8.94 o 
   2   6  15      652.30      656.59     53.24 o 
   3   6  15      272.00      267.37     36.75 o 
   4   6  15      659.22      678.93     49.42 o 
   5   6  15       16.85       13.89     12.09 o 
   6   6  15       83.42      121.59     22.37 o 
   7   6  15      166.98      255.27     41.34 o 
   8   6  15        5.92       31.86     14.89 o 
   9   6  15      218.20      238.63     33.06 o 
  10   6  15       86.50       80.95     21.33 o 
  11   6  15       96.85      129.30     33.04 o 
   1   7  15       25.17       33.17     15.62 o 
   2   7  15      434.30      439.79     50.56 o 
   3   7  15        2.62       -2.57     10.60 o 
   4   7  15       68.69       42.28     18.34 o 
   5   7  15        1.39        3.91     11.41 o 
   6   7  15        0.12        9.64     12.79 o 
   7   7  15        2.01       10.86     12.96 o 
   8   7  15        0.56       10.65     15.70 o 
   9   7  15        8.35        9.10     15.98 o 
  10   7  15       55.88       41.53     22.29 o 
   0   8  15      124.38      180.71     34.01 o 
   1   8  15      130.67      121.35     25.20 o 
   2   8  15        4.70        6.88     13.46 o 
   3   8  15       43.23       58.38     23.01 o 
   4   8  15       30.21       30.65     17.58 o 
   5   8  15       30.46        6.37     15.43 o 
   6   8  15       21.13        5.18     18.63 o 
   7   8  15        5.79       20.18     16.55 o 
   8   8  15        0.42       18.80     17.25 o 
   9   8  15       15.29       36.49     28.06 o 
   1   9  15       24.94       23.56     15.06 o 
   2   9  15       48.97       43.45     18.76 o 
   3   9  15        4.53       26.43     21.72 o 
   4   9  15       21.13       27.36     19.27 o 
   5   9  15        8.60       14.03     15.65 o 
   6   9  15        3.21       -9.58     16.83 o 
   7   9  15        3.44       24.40     18.75 o 
   0  10  15      116.97      150.29     54.28 o 
   1  10  15        3.21       38.87     20.00 o 
   2  10  15      248.06      250.80     41.30 o 
   3  10  15       34.65       56.07     27.42 o 
   4  10  15       45.79       23.11     20.74 o 
   5  10  15       45.82       94.85     25.59 o 
   0   0  16        5.53       20.01     11.79 o 
   1   0  16     1207.86     1364.13     61.37 o 
   2   0  16        6.02       15.38      6.90 o 
   3   0  16     2460.74     2169.25     92.34 o 
   4   0  16      141.34      209.91     37.29 o 
   5   0  16      588.26      601.45     57.27 o 
   6   0  16     1241.67     1193.95     78.41 o 
   7   0  16      366.27      325.57     52.76 o 
   8   0  16      117.07      127.06     34.60 o 
   9   0  16      942.38      892.52     75.24 o 
  10   0  16       35.80       36.53     22.21 o 
  11   0  16      465.54      470.27     73.70 o 
  12   0  16        8.30       43.47     25.65 o 
  13   0  16      594.86      690.21     94.26 o 
   1   1  16      186.79      227.66     18.10 o 
   2   1  16      352.34      370.81     20.32 o 
   3   1  16      779.73      717.34     30.79 o 
   4   1  16        0.03        1.07      7.71 o 
   5   1  16       40.88       39.62     12.52 o 
   6   1  16      123.20      117.08     21.43 o 
   7   1  16      495.15      394.78     40.81 o 
   8   1  16       53.00       70.56     18.92 o 
   9   1  16        4.93       16.96     12.74 o 
  10   1  16      184.30      175.63     29.20 o 
  11   1  16        1.59       -3.15     13.31 o 
  12   1  16       11.87        5.41     16.09 o 
  13   1  16        0.66       19.14     27.04 o 
   0   2  16      379.11      409.27     27.64 o 
   1   2  16      411.92      432.25     21.63 o 
   2   2  16       72.89       82.23     10.57 o 
   3   2  16      299.27      310.72     25.59 o 
   4   2  16      693.14      651.97     40.48 o 
   5   2  16       84.83       77.73     17.54 o 
   6   2  16       20.87       23.98     12.84 o 
   7   2  16       23.00        9.38     11.39 o 
   8   2  16       87.16       77.25     20.06 o 
   9   2  16       20.67       54.84     16.77 o 
  10   2  16        2.64       21.79     15.83 o 
  11   2  16        4.62       23.13     13.94 o 
  12   2  16      151.28      152.07     27.58 o 
  13   2  16        0.37       -8.24     17.06 o 
   1   3  16      122.64      115.99     14.03 o 
   2   3  16      170.52      158.06     18.14 o 
   3   3  16        0.72       -0.54      7.32 o 
   4   3  16       31.33       43.25     12.89 o 
   5   3  16      422.13      403.25     38.58 o 
   6   3  16      804.56      812.73     48.30 o 
   7   3  16      129.50      147.09     25.12 o 
   8   3  16        8.41       17.38     12.00 o 
   9   3  16      140.28      156.86     27.24 o 
  10   3  16        1.32       -4.56     12.68 o 
  11   3  16        0.52       -2.37     13.08 o 
  12   3  16       60.79       92.80     22.95 o 
  13   3  16        1.45       -8.72     16.65 o 
   0   4  16        2.97       16.13      9.68 o 
   1   4  16     1774.27     1767.83     64.68 o 
   2   4  16      807.63      721.33     33.47 o 
   3   4  16       18.29       22.31      8.56 o 
   4   4  16       61.53       68.24     13.66 o 
   5   4  16     1652.24     1590.52     54.87 o 
   6   4  16       31.65       38.53     13.63 o 
   7   4  16      597.39      571.70     50.55 o 
   8   4  16       52.28       59.27     16.71 o 
   9   4  16      192.09      219.21     32.64 o 
  10   4  16        0.09       18.25     13.60 o 
  11   4  16      267.98      325.27     41.63 o 
  12   4  16        7.48       23.59     17.51 o 
   1   5  16      222.93      258.51     27.72 o 
   2   5  16      446.61      408.39     54.40 o 
   3   5  16       16.48       19.57      9.70 o 
   4   5  16       21.73       34.18     12.26 o 
   5   5  16       49.99       44.69     14.44 o 
   6   5  16        0.55       -4.08     10.12 o 
   7   5  16       21.44       26.17     13.58 o 
   8   5  16        0.44        0.27     11.69 o 
   9   5  16       39.32       77.64     18.12 o 
  10   5  16        0.06      -14.92     13.51 o 
  11   5  16       23.03       35.50     18.39 o 
  12   5  16        8.61       25.10     19.86 o 
   0   6  16     1577.57     1374.18     81.61 o 
   1   6  16       29.84       57.29     20.40 o 
   2   6  16       39.60       53.83     17.05 o 
   3   6  16       14.75       22.73     14.76 o 
   4   6  16        2.60       39.55     13.46 o 
   5   6  16       21.07       39.56     14.42 o 
   6   6  16       32.32       57.31     20.25 o 
   7   6  16       11.22       -3.81     13.32 o 
   8   6  16      237.82      264.99     42.51 o 
   9   6  16       42.41       60.07     19.25 o 
  10   6  16        0.00       21.47     19.62 o 
  11   6  16       11.58       21.15     19.90 o 
   1   7  16        6.05        3.15     13.16 o 
   2   7  16       48.30       28.53     14.63 o 
   3   7  16       82.44       66.52     19.10 o 
   4   7  16       33.53       21.98     15.66 o 
   5   7  16       60.75       69.21     15.76 o 
   6   7  16        8.41       26.29     14.17 o 
   7   7  16       17.69        8.29     15.51 o 
   8   7  16       26.33       20.57     17.96 o 
   9   7  16       10.14       17.19     18.47 o 
  10   7  16        0.04        0.41     19.75 o 
   0   8  16       92.49      114.31     42.50 o 
   1   8  16      333.33      340.86     46.54 o 
   2   8  16      285.69      344.22     53.40 o 
   3   8  16       42.77       61.09     18.18 o 
   4   8  16        2.59      -18.69     12.46 o 
   5   8  16        0.10        1.21     15.53 o 
   6   8  16        7.03        5.45     14.26 o 
   7   8  16      764.78      763.18     75.74 o 
   8   8  16      260.86      364.81     48.45 o 
   9   8  16      206.57      198.66     42.34 o 
   1   9  16        3.60       -5.57     18.79 o 
   2   9  16       62.57       82.86     29.86 o 
   3   9  16      204.76      214.91     36.29 o 
   4   9  16        8.19       30.82     18.71 o 
   5   9  16        0.01      -16.52     14.51 o 
   6   9  16        1.18       -8.64     16.37 o 
   7   9  16       23.06       11.18     25.10 o 
   0  10  16      252.37      258.24     82.20 o 
   1  10  16       64.25       52.10     27.34 o 
   2  10  16       25.36       35.90     19.43 o 
   3  10  16       54.39       86.88     23.49 o 
   4  10  16        2.52       21.52     18.39 o 
   1   1  17      583.27      570.84     24.63 o 
   2   1  17      925.41      924.39     30.64 o 
   3   1  17      237.67      303.48     24.72 o 
   4   1  17       70.09       72.25     15.61 o 
   5   1  17      120.66      140.42     22.87 o 
   6   1  17      217.42      223.43     30.40 o 
   7   1  17      253.75      245.90     32.14 o 
   8   1  17      210.04      243.66     34.08 o 
   9   1  17        0.34        9.33     12.68 o 
  10   1  17       62.01       67.09     19.25 o 
  11   1  17        7.39       18.75     14.38 o 
  12   1  17      125.60      131.03     26.76 o 
  13   1  17       50.34       62.92     18.77 o 
   0   2  17       35.94       18.84      8.49 o 
   1   2  17     1315.73     1235.55     36.66 o 
   2   2  17      258.13      278.06     24.27 o 
   3   2  17     2553.07     2412.85     66.67 o 
   4   2  17     2150.46     1867.10     69.77 o 
   5   2  17     2603.56     2227.87     93.36 o 
   6   2  17      508.21      391.35     39.95 o 
   7   2  17      117.17      129.26     24.44 o 
   8   2  17      478.88      437.90     45.65 o 
   9   2  17      235.61      253.62     34.94 o 
  10   2  17       51.63       46.34     18.01 o 
  11   2  17      143.35      150.29     27.16 o 
  12   2  17       61.51       71.17     22.04 o 
  13   2  17       84.21       67.92     24.64 o 
   1   3  17       73.61       79.21     12.21 o 
   2   3  17        0.82        4.44      6.59 o 
   3   3  17      893.09      814.50     36.11 o 
   4   3  17      261.36      252.56     25.81 o 
   5   3  17      747.22      656.18     42.23 o 
   6   3  17     1202.55     1102.93     55.35 o 
   7   3  17     1045.85      948.84     53.23 o 
   8   3  17       21.67       26.90     13.90 o 
   9   3  17       31.06       35.52     14.38 o 
  10   3  17       25.93       16.98     14.64 o 
  11   3  17        2.55       12.14     15.76 o 
  12   3  17        6.78        0.77     16.14 o 
   0   4  17      310.36      252.11     36.41 o 
   1   4  17      292.49      263.13     27.64 o 
   2   4  17        0.72        1.29      8.85 o 
   3   4  17      283.36      279.06     26.69 o 
   4   4  17       66.68       87.92     15.09 o 
   5   4  17      108.53      121.26     22.59 o 
   6   4  17       50.16       47.74     15.76 o 
   7   4  17       60.05       68.29     18.90 o 
   8   4  17       25.66       43.80     14.67 o 
   9   4  17       68.39       56.41     17.79 o 
  10   4  17       87.41       72.99     19.70 o 
  11   4  17       26.84       20.70     17.55 o 
  12   4  17       78.69       95.43     24.16 o 
   1   5  17     1040.01      950.20     90.46 o 
   2   5  17      570.10      619.29     49.52 o 
   3   5  17      105.66      120.92     21.74 o 
   4   5  17      117.17      111.49     19.36 o 
   5   5  17      307.67      287.12     34.67 o 
   6   5  17        6.00       26.48     15.69 o 
   7   5  17      242.29      171.19     27.04 o 
   8   5  17        0.64        8.15     12.01 o 
   9   5  17        3.06       33.07     23.61 o 
  10   5  17       66.32       99.75     22.20 o 
  11   5  17       48.50       44.97     20.15 o 
   0   6  17      622.90      461.51     48.68 o 
   1   6  17      235.56      210.05     33.41 o 
   2   6  17       67.45      119.36     24.46 o 
   3   6  17      196.24      227.92     65.20 o 
   4   6  17      215.53      209.40     29.75 o 
   5   6  17      173.68      230.10     30.34 o 
   6   6  17        5.56       24.33     14.90 o 
   7   6  17      485.13      502.43     59.16 o 
   8   6  17        3.37       19.22     25.18 o 
   9   6  17      213.57      231.98     38.39 o 
  10   6  17       42.40       32.31     20.43 o 
   1   7  17        0.53       12.84     23.26 o 
   2   7  17       25.11       12.12     19.41 o 
   3   7  17      228.31      228.94     35.07 o 
   4   7  17        2.07       30.58     14.50 o 
   5   7  17       22.98       18.85     15.23 o 
   6   7  17       30.64       20.07     35.52 o 
   7   7  17       84.45      112.99     28.58 o 
   8   7  17      115.81      138.99     41.89 o 
   9   7  17       75.66       73.17     21.68 o 
   0   8  17       12.04       46.99     29.47 o 
   1   8  17        7.99       10.23     13.98 o 
   2   8  17        2.08       -3.21     13.22 o 
   3   8  17      202.76      181.05     35.70 o 
   4   8  17      240.64      242.24     36.28 o 
   5   8  17       28.88       39.46     18.29 o 
   6   8  17        1.13       15.24     20.18 o 
   7   8  17        0.98       20.03     32.76 o 
   8   8  17        2.99       15.28     18.26 o 
   1   9  17        6.61       34.30     24.18 o 
   2   9  17       26.31       12.79     19.61 o 
   3   9  17       65.30       60.66     20.20 o 
   4   9  17       36.87       25.10     16.98 o 
   5   9  17        0.28       14.48     16.99 o 
   6   9  17        0.49       -0.02     17.74 o 
   0  10  17       89.34      136.64     57.08 o 
   1  10  17       75.76       55.28     27.41 o 
   2  10  17      102.82       96.30     27.56 o 
   3  10  17       73.65      128.47     28.00 o 
   4  10  17        4.99       22.55     20.30 o 
   0   0  18     2145.92     1977.35    110.90 o 
   1   0  18     2091.17     1979.61     65.98 o 
   2   0  18      745.98      783.11     56.74 o 
   3   0  18     1239.02     1126.80     69.70 o 
   4   0  18      711.76      642.77     59.95 o 
   5   0  18       11.13       20.10     16.13 o 
   6   0  18       11.11       15.49     14.70 o 
   7   0  18      996.89      914.58     74.14 o 
   8   0  18      104.88      117.58     31.64 o 
   9   0  18      540.91      526.16     74.51 o 
  10   0  18       87.24      122.67     33.18 o 
  11   0  18        0.35       22.86     29.31 o 
  12   0  18        0.59        9.00     21.71 o 
  13   0  18        0.06       24.78     24.72 o 
   1   1  18      205.51      220.85     18.66 o 
   2   1  18       84.09       91.50     13.28 o 
   3   1  18       76.18       97.29     18.01 o 
   4   1  18      833.99      743.35     42.13 o 
   5   1  18      292.32      266.17     31.99 o 
   6   1  18       15.37       22.94     12.82 o 
   7   1  18      127.41      120.77     24.56 o 
   8   1  18       23.89       31.29     14.59 o 
   9   1  18      227.97      272.68     38.15 o 
  10   1  18       13.91       18.40     13.98 o 
  11   1  18      111.44      136.65     25.58 o 
  12   1  18        2.04       17.34     16.62 o 
   0   2  18      232.90      261.15     28.27 o 
   1   2  18      143.23      149.66     15.89 o 
   2   2  18     1021.30      939.25     38.05 o 
   3   2  18      902.37      795.86     43.88 o 
   4   2  18      322.03      336.83     35.32 o 
   5   2  18       11.65       19.44     11.15 o 
   6   2  18      136.58      153.31     25.67 o 
   7   2  18       61.76       59.03     16.07 o 
   8   2  18      129.18      120.39     23.77 o 
   9   2  18       81.16      100.05     21.99 o 
  10   2  18       95.50       89.52     21.91 o 
  11   2  18        5.42        9.86     19.41 o 
  12   2  18        0.45       -2.61     14.78 o 
   1   3  18       75.11       58.34     10.70 o 
   2   3  18       29.88       45.05     10.07 o 
   3   3  18      160.36      146.39     19.94 o 
   4   3  18      102.76      141.64     22.76 o 
   5   3  18       67.72       72.63     17.60 o 
   6   3  18     1369.45     1406.72     63.69 o 
   7   3  18      157.51      203.68     30.15 o 
   8   3  18       61.24       32.43     15.41 o 
   9   3  18       51.00       51.51     16.13 o 
  10   3  18       42.58       41.10     21.29 o 
  11   3  18       38.94       34.82     17.49 o 
  12   3  18        0.22        5.61     16.39 o 
   0   4  18      953.57      925.51     60.02 o 
   1   4  18     1015.39      928.40     51.45 o 
   2   4  18      231.78      219.56     30.80 o 
   3   4  18      267.95      247.59     29.11 o 
   4   4  18      234.39      293.37     28.73 o 
   5   4  18       44.33       30.19     14.29 o 
   6   4  18      444.37      509.61     47.13 o 
   7   4  18       17.96       37.22     14.13 o 
   8   4  18      115.57      124.49     25.05 o 
   9   4  18      112.11      144.96     27.04 o 
  10   4  18      134.97      159.44     26.63 o 
  11   4  18      291.65      281.83     40.59 o 
   1   5  18      289.91      275.32     36.13 o 
   2   5  18      533.49      501.96     49.22 o 
   3   5  18      221.10      227.27     29.41 o 
   4   5  18       32.32       33.21     14.27 o 
   5   5  18        0.12       18.76     11.32 o 
   6   5  18       18.64       26.65     16.36 o 
   7   5  18       15.41       36.59     15.63 o 
   8   5  18       17.03       11.03     12.74 o 
   9   5  18        4.68       11.30     14.84 o 
  10   5  18       25.57       31.08     16.37 o 
  11   5  18        0.54       11.74     16.65 o 
   0   6  18       27.45       38.62     24.82 o 
   1   6  18        0.76        9.71     11.57 o 
   2   6  18        3.99       10.41     13.02 o 
   3   6  18      791.42      773.05     57.23 o 
   4   6  18        2.52       15.06     14.43 o 
   5   6  18        3.63       18.50     13.21 o 
   6   6  18       56.52       65.08     19.62 o 
   7   6  18       20.33       25.47     16.24 o 
   8   6  18        0.05       32.67     15.18 o 
   9   6  18      111.41      111.55     24.27 o 
  10   6  18       24.57       12.20     35.47 o 
   1   7  18       40.17       39.45     15.65 o 
   2   7  18        0.53        6.19     12.39 o 
   3   7  18        0.66       23.75     25.27 o 
   4   7  18       17.13       33.94     16.97 o 
   5   7  18       14.33       28.91     15.61 o 
   6   7  18        0.11        1.13     13.29 o 
   7   7  18        9.95       28.85     16.46 o 
   8   7  18      233.99      253.97     41.96 o 
   9   7  18       10.79       30.05     20.57 o 
   0   8  18      185.42      302.60     78.48 o 
   1   8  18      246.48      355.64     82.36 o 
   2   8  18       46.24       73.48     24.37 o 
   3   8  18      402.38      479.53     55.50 o 
   4   8  18       50.27       77.39     24.24 o 
   5   8  18      189.19      204.61     34.22 o 
   6   8  18        5.61       16.43     22.50 o 
   7   8  18        0.26       31.28     18.39 o 
   8   8  18      143.39      125.73     27.94 o 
   1   9  18       97.85      104.15     32.65 o 
   2   9  18       23.93       49.30     19.30 o 
   3   9  18       36.39       43.17     19.00 o 
   4   9  18       17.24       33.60     18.59 o 
   5   9  18       23.93       41.47     20.16 o 
   6   9  18       83.37       77.20     29.75 o 
   0  10  18      113.41       87.79     51.03 o 
   1  10  18       36.26       37.46     25.70 o 
   2  10  18       17.62        9.81     24.10 o 
   3  10  18        4.87      -12.48     16.96 o 
   1   1  19       37.75       27.60      6.93 o 
   2   1  19       20.64       29.58      8.39 o 
   3   1  19        0.47        4.00      9.51 o 
   4   1  19     1183.40     1046.55     50.95 o 
   5   1  19     1373.20     1191.74     56.55 o 
   6   1  19       36.35       63.85     16.36 o 
   7   1  19      148.97      151.76     26.13 o 
   8   1  19       10.71       38.58     14.58 o 
   9   1  19       14.26       17.44     14.04 o 
  10   1  19       35.35       27.53     16.18 o 
  11   1  19        3.93        4.84     19.81 o 
  12   1  19       40.31       47.16     20.26 o 
   0   2  19      592.13      571.16     43.81 o 
   1   2  19      525.54      477.31     33.31 o 
   2   2  19     1800.09     1717.05     53.00 o 
   3   2  19        8.49       42.13     12.64 o 
   4   2  19       39.33       36.40     13.27 o 
   5   2  19       56.38       49.71     15.06 o 
   6   2  19     1372.34     1340.63     68.06 o 
   7   2  19      227.01      249.96     33.56 o 
   8   2  19     1081.89      982.50     62.06 o 
   9   2  19      277.61      263.86     35.28 o 
  10   2  19       83.45      114.60     24.00 o 
  11   2  19        3.64        7.27     14.86 o 
  12   2  19      103.09      109.17     24.66 o 
   1   3  19       76.61       90.34     14.26 o 
   2   3  19       56.90       56.13     11.81 o 
   3   3  19      766.37      683.66     36.60 o 
   4   3  19      925.72      921.36     54.33 o 
   5   3  19       39.21       62.13     16.43 o 
   6   3  19      323.40      328.42     37.86 o 
   7   3  19      273.39      237.08     31.62 o 
   8   3  19        8.98        9.29     12.27 o 
   9   3  19       16.86        7.66     13.46 o 
  10   3  19        2.30       -3.54     13.74 o 
  11   3  19       44.62       47.79     20.04 o 
  12   3  19        1.34       -8.56     21.64 o 
   0   4  19      146.48      125.89     25.80 o 
   1   4  19        1.73        8.35      9.14 o 
   2   4  19        1.17       -5.58      8.11 o 
   3   4  19      133.22      139.36     21.94 o 
   4   4  19       31.15       58.62     14.46 o 
   5   4  19        0.31       28.49     13.59 o 
   6   4  19       89.39      109.20     22.12 o 
   7   4  19        0.72       16.47     12.22 o 
   8   4  19        5.50        0.83     14.46 o 
   9   4  19       19.83        7.59     13.16 o 
  10   4  19       21.37       41.58     16.01 o 
  11   4  19        0.69       16.14     15.15 o 
   1   5  19       34.90       32.12     14.47 o 
   2   5  19       88.74       50.42     19.43 o 
   3   5  19        5.47       24.41     12.58 o 
   4   5  19      239.81      250.69     32.40 o 
   5   5  19       43.96       54.56     16.14 o 
   6   5  19       77.41      119.24     27.50 o 
   7   5  19       82.02       80.85     24.40 o 
   8   5  19       11.55        9.99     24.62 o 
   9   5  19        9.58       44.68     15.69 o 
  10   5  19        6.31        1.54     16.23 o 
  11   5  19        0.02       10.37     18.79 o 
   0   6  19     2157.11     1932.06    151.22 o 
   1   6  19        0.61        4.84     13.63 o 
   2   6  19      937.52      903.92     58.92 o 
   3   6  19       74.72       82.49     20.46 o 
   4   6  19      267.41      360.69     52.44 o 
   5   6  19       17.13       41.75     17.97 o 
   6   6  19      150.75      165.36     29.78 o 
   7   6  19        2.82       18.17     16.50 o 
   8   6  19      143.57      198.42     36.38 o 
   9   6  19       19.81        8.26     17.32 o 
  10   6  19       32.83       85.64     26.01 o 
   1   7  19        6.09        3.97     16.60 o 
   2   7  19       60.52       39.42     17.89 o 
   3   7  19        8.42       21.84     15.09 o 
   4   7  19       49.61       43.53     21.73 o 
   5   7  19       18.66       53.82     59.64 o 
   6   7  19       29.30       22.08     16.84 o 
   7   7  19        6.35       -1.28     16.25 o 
   8   7  19       20.31       18.40     19.30 o 
   9   7  19        2.02       16.71     20.39 o 
   0   8  19       68.07       35.05     29.31 o 
   1   8  19       40.54       95.48     28.04 o 
   2   8  19        0.00        8.58     15.61 o 
   3   8  19       78.63       68.71     25.52 o 
   4   8  19        0.17       17.50     19.30 o 
   5   8  19        3.26       21.53     16.39 o 
   6   8  19        1.52       12.42     20.98 o 
   7   8  19       30.46       78.26     39.78 o 
   1   9  19        9.51       39.19     21.04 o 
   2   9  19        0.04       10.21     20.11 o 
   3   9  19      162.70      156.58     27.88 o 
   4   9  19        9.95       21.42     17.61 o 
   5   9  19        2.04      -12.53     17.93 o 
   0  10  19      118.94       68.86     42.03 o 
   1  10  19       32.83       45.13     45.75 o 
   0   0  20      183.47      240.25     47.31 o 
   1   0  20      275.34      326.87     30.47 o 
   2   0  20     4624.33     4611.68    198.06 o 
   3   0  20     1278.73     1108.75     80.42 o 
   4   0  20     1075.25     1096.48     75.56 o 
   5   0  20      840.38      763.79     98.57 o 
   6   0  20       93.35      200.24     42.66 o 
   7   0  20       96.60       61.28     26.23 o 
   8   0  20      433.83      469.18     69.53 o 
   9   0  20       15.03       25.38     21.33 o 
  10   0  20       96.40      173.19     42.55 o 
  11   0  20       10.21      -10.87     21.44 o 
  12   0  20      161.53      212.78     48.74 o 
   1   1  20      331.56      328.29     27.80 o 
   2   1  20       10.48       10.29      9.38 o 
   3   1  20       33.86       44.89     12.66 o 
   4   1  20     1124.91     1015.42     51.52 o 
   5   1  20      252.83      256.69     32.34 o 
   6   1  20       12.55       24.60     16.32 o 
   7   1  20       30.40       59.81     18.13 o 
   8   1  20      410.86      382.34     43.26 o 
   9   1  20        6.66       27.61     14.53 o 
  10   1  20       13.41        8.74     15.26 o 
  11   1  20      147.99      161.22     30.49 o 
  12   1  20       56.97       60.29     21.81 o 
   0   2  20      564.82      602.02     46.28 o 
   1   2  20       71.32       80.28     13.84 o 
   2   2  20      104.29      117.26     16.24 o 
   3   2  20      597.58      619.82     41.73 o 
   4   2  20      137.19      131.01     22.16 o 
   5   2  20      157.26      146.47     24.74 o 
   6   2  20      182.64      221.69     31.05 o 
   7   2  20        0.00       16.19     13.44 o 
   8   2  20       46.41       31.27     14.13 o 
   9   2  20       69.11       86.88     19.75 o 
  10   2  20      108.73      103.30     22.31 o 
  11   2  20       39.12       34.87     18.74 o 
  12   2  20        0.91        7.54     17.61 o 
   1   3  20       68.78       92.07     18.61 o 
   2   3  20       24.59       17.82     13.81 o 
   3   3  20       60.60       46.75     16.97 o 
   4   3  20        4.29       10.06     11.14 o 
   5   3  20        4.74       -1.17     11.02 o 
   6   3  20      155.60      148.79     25.54 o 
   7   3  20        5.93       13.35     13.75 o 
   8   3  20       13.49        6.83     13.36 o 
   9   3  20       81.04       99.39     23.12 o 
  10   3  20        4.31       -0.97     14.80 o 
  11   3  20      165.50      139.83     33.40 o 
   1   4  20      904.46      787.30     48.61 o 
   2   4  20      488.22      529.15     45.13 o 
   3   4  20       70.13       54.65     14.02 o 
   4   4  20      846.15      842.79     56.78 o 
   5   4  20      153.22      161.65     27.81 o 
   6   4  20      663.02      684.60     56.81 o 
   7   4  20        5.01       25.32     14.36 o 
   8   4  20      107.00      110.61     28.57 o 
   9   4  20       13.82       49.02     16.29 o 
  10   4  20      179.11      166.34     29.75 o 
  11   4  20      102.65       94.95     25.92 o 
   1   5  20      308.05      280.14     39.77 o 
   2   5  20      169.22      146.98     26.16 o 
   3   5  20       57.54       60.74     20.45 o 
   4   5  20       40.43       50.69     18.78 o 
   5   5  20        7.63        3.48     16.14 o 
   6   5  20       15.26       60.56     17.80 o 
   7   5  20        3.10       16.15     15.02 o 
   8   5  20       22.55       67.01     21.08 o 
   9   5  20       38.92       21.43     15.05 o 
  10   5  20       47.82       63.06     21.82 o 
   0   6  20       28.12       -3.10     23.73 o 
   1   6  20        0.03       -6.59     18.92 o 
   2   6  20       40.06       18.28     21.17 o 
   3   6  20       47.32       59.23     17.01 o 
   4   6  20        6.41        8.28     14.85 o 
   5   6  20       61.58       76.61     21.42 o 
   6   6  20       13.95       24.27     15.79 o 
   7   6  20       15.06       12.07     16.30 o 
   8   6  20       44.70       47.67     21.85 o 
   9   6  20       74.57       76.51     36.62 o 
   1   7  20       10.14      -12.87     19.54 o 
   2   7  20       29.86       17.95     13.83 o 
   3   7  20       62.15       71.08     21.23 o 
   4   7  20        0.10       -9.01     22.33 o 
   5   7  20       13.26       59.54     21.87 o 
   6   7  20        0.35       22.85     16.10 o 
   7   7  20        5.14        5.43     26.47 o 
   8   7  20        1.08        8.94     18.31 o 
   0   8  20      110.38      100.35     40.48 o 
   1   8  20       27.28        9.84     30.63 o 
   2   8  20      135.15      151.67     36.71 o 
   3   8  20        1.82       -8.02     15.03 o 
   4   8  20       87.18      145.54     29.03 o 
   5   8  20       40.98       93.76     28.06 o 
   6   8  20      127.70      157.89     41.42 o 
   7   8  20        1.01       10.91     52.97 o 
   1   9  20        0.17        2.85     20.20 o 
   2   9  20        3.00       26.42     20.79 o 
   3   9  20       20.42       37.85     24.60 o 
   4   9  20       39.88        2.59     18.03 o 
   1   1  21       56.21       62.12     13.65 o 
   2   1  21       60.65       60.55     15.13 o 
   3   1  21       50.90       73.92     16.74 o 
   4   1  21       24.25       15.42     11.41 o 
   5   1  21        2.00       11.47     11.12 o 
   6   1  21       12.13       16.78     12.23 o 
   7   1  21      402.19      409.55     44.93 o 
   8   1  21       64.15       69.32     18.64 o 
   9   1  21       22.61       25.72     15.07 o 
  10   1  21       73.93       66.55     22.51 o 
  11   1  21        3.65       10.21     16.08 o 
   0   2  21      928.80      948.52     63.13 o 
   1   2  21      122.75      102.49     16.88 o 
   2   2  21      548.50      505.08     41.65 o 
   3   2  21        4.98       -2.52     20.37 o 
   4   2  21      220.34      243.50     31.33 o 
   5   2  21       78.27      103.60     20.67 o 
   6   2  21       39.23       35.65     15.75 o 
   7   2  21      284.93      310.93     38.66 o 
   8   2  21      434.05      476.90     50.12 o 
   9   2  21       90.56      122.24     23.58 o 
  10   2  21      438.82      496.63     54.00 o 
  11   2  21      102.92      137.76     29.89 o 
   1   3  21       68.74       62.91     16.28 o 
   2   3  21      258.15      282.79     29.58 o 
   3   3  21      312.64      288.39     32.88 o 
   4   3  21       68.54       72.23     17.44 o 
   5   3  21      149.37      118.90     22.64 o 
   6   3  21       97.35      135.84     24.33 o 
   7   3  21        0.12       -7.65     12.19 o 
   8   3  21       13.97        8.16     12.45 o 
   9   3  21        5.17       13.31     13.66 o 
  10   3  21       43.66       55.48     19.46 o 
  11   3  21        0.42        9.81     15.02 o 
   0   4  21       12.76       33.04     21.25 o 
   1   4  21       99.69      100.96     18.65 o 
   2   4  21        0.05        9.00     10.49 o 
   3   4  21      229.67      249.82     36.79 o 
   4   4  21        0.15       11.17     13.21 o 
   5   4  21      357.80      329.86     45.36 o 
   6   4  21       28.84       34.04     14.33 o 
   7   4  21       27.86       36.19     14.43 o 
   8   4  21        5.27        6.86     12.53 o 
   9   4  21       19.68       25.43     16.03 o 
  10   4  21        3.58       25.18     17.76 o 
   1   5  21       14.16       14.88     13.99 o 
   2   5  21        2.77        3.69     12.84 o 
   3   5  21       14.49       34.38     14.45 o 
   4   5  21       27.26       26.93     14.63 o 
   5   5  21       44.27       53.37     17.70 o 
   6   5  21        0.00       33.02     14.96 o 
   7   5  21       50.02       72.78     19.66 o 
   8   5  21        2.05       31.87     17.25 o 
   9   5  21        0.07        9.07     15.81 o 
  10   5  21        0.53       30.09     32.76 o 
   0   6  21        1.42       37.22     29.00 o 
   1   6  21       33.25        2.32     15.29 o 
   2   6  21      104.85      130.96     24.32 o 
   3   6  21      174.74      202.93     42.14 o 
   4   6  21       81.92      133.46     32.62 o 
   5   6  21      130.10      187.24     34.15 o 
   6   6  21      201.42      281.04     43.22 o 
   7   6  21       11.52        9.40     15.91 o 
   8   6  21       46.48       99.84     24.67 o 
   9   6  21      109.65      130.34     31.28 o 
   1   7  21       48.71       81.16     25.94 o 
   2   7  21       20.56        3.57     23.57 o 
   3   7  21       24.30       14.84     15.29 o 
   4   7  21       21.34       48.76     20.18 o 
   5   7  21        4.89       17.34     37.46 o 
   6   7  21      165.50      225.88     53.57 o 
   7   7  21       50.08       44.11     20.63 o 
   8   7  21       28.24       41.74     24.16 o 
   0   8  21       73.31       54.59     33.97 o 
   1   8  21       74.48       40.79     29.47 o 
   2   8  21        2.61       19.62     27.30 o 
   3   8  21        1.60        5.97     24.07 o 
   4   8  21       58.84       22.81     35.68 o 
   5   8  21       95.98       70.74     32.79 o 
   6   8  21        4.19        3.06     22.29 o 
   1   9  21        1.55       21.87     28.07 o 
   2   9  21       32.30       63.99     27.97 o 
   3   9  21        2.43      -11.84     23.13 o 
   0   0  22     1805.11     1993.02    123.15 o 
   1   0  22     4946.56     4949.75    152.03 o 
   2   0  22      822.04      767.24     61.35 o 
   3   0  22      526.96      543.10     65.56 o 
   4   0  22       14.20       56.48     20.82 o 
   5   0  22       67.69       98.50     30.97 o 
   6   0  22      369.28      358.90     58.66 o 
   7   0  22      485.64      560.29     74.76 o 
   8   0  22      161.91      170.39     39.30 o 
   9   0  22      586.72      579.38    106.79 o 
  10   0  22      368.08      395.80     68.35 o 
  11   0  22      114.33       78.41     32.73 o 
   1   1  22       94.31      101.46     20.18 o 
   2   1  22      213.90      216.28     27.41 o 
   3   1  22      819.69      750.66     46.23 o 
   4   1  22       74.56       93.64     20.61 o 
   5   1  22      238.46      282.41     35.08 o 
   6   1  22       29.04       26.36     13.83 o 
   7   1  22      233.20      253.99     35.12 o 
   8   1  22      175.99      214.00     33.26 o 
   9   1  22       86.93       96.32     22.68 o 
  10   1  22       96.94       93.42     23.99 o 
  11   1  22       28.28       28.08     20.06 o 
   0   2  22       56.67       62.66     30.09 o 
   1   2  22      174.52      175.70     22.25 o 
   2   2  22       46.99       71.20     20.91 o 
   3   2  22      558.40      527.93     44.91 o 
   4   2  22        0.53       19.20     11.78 o 
   5   2  22      110.01      116.94     22.54 o 
   6   2  22       40.97       28.14     12.62 o 
   7   2  22        6.25       13.48     13.51 o 
   8   2  22       15.79       16.93     15.08 o 
   9   2  22        0.62        8.13     13.57 o 
  10   2  22       86.89       95.59     23.55 o 
  11   2  22       41.08       34.75     23.82 o 
   1   3  22      367.96      311.17     36.36 o 
   2   3  22      151.86      169.85     34.66 o 
   3   3  22       29.74       49.73     15.74 o 
   4   3  22      189.64      170.00     26.64 o 
   5   3  22      511.73      560.21     50.21 o 
   6   3  22        1.05       12.49     12.74 o 
   7   3  22       62.81       86.27     19.32 o 
   8   3  22       82.44       48.48     16.80 o 
   9   3  22        3.80       22.49     15.57 o 
  10   3  22       30.00        1.54     15.11 o 
   0   4  22       42.67       54.90     26.21 o 
   1   4  22      498.43      472.90     60.09 o 
   2   4  22       38.86       62.39     16.10 o 
   3   4  22        1.36       13.18     13.04 o 
   4   4  22        5.21       23.96     13.70 o 
   5   4  22      305.39      321.19     44.45 o 
   6   4  22        8.20       18.51     17.79 o 
   7   4  22      373.21      409.77     45.65 o 
   8   4  22      240.58      241.89     35.08 o 
   9   4  22      461.96      464.83     50.71 o 
  10   4  22       53.72       92.42     26.44 o 
   1   5  22        0.80        0.86     14.65 o 
   2   5  22        5.33       22.69     12.55 o 
   3   5  22      139.28      153.16     33.19 o 
   4   5  22       39.73       66.18     20.00 o 
   5   5  22       79.93      108.65     23.61 o 
   6   5  22        1.79        1.98     26.86 o 
   7   5  22        0.74       19.75     16.43 o 
   8   5  22       51.02       59.48     22.83 o 
   9   5  22        2.13       33.64     19.45 o 
   0   6  22       75.74       33.19     26.99 o 
   1   6  22        2.80        6.79     16.71 o 
   2   6  22      101.27      129.69     28.13 o 
   3   6  22        8.32       25.32     16.45 o 
   4   6  22       14.30       14.67     41.80 o 
   5   6  22        6.56        0.26     20.92 o 
   6   6  22       61.49       89.75     23.07 o 
   7   6  22        9.88       -8.54     14.77 o 
   8   6  22       39.71       52.27     22.84 o 
   1   7  22        2.95        8.76     18.75 o 
   2   7  22        2.52       -3.71     15.46 o 
   3   7  22        1.36       35.07     18.57 o 
   4   7  22        0.13      -26.41     17.61 o 
   5   7  22       57.86       31.37     22.32 o 
   6   7  22        3.10        0.67     25.67 o 
   7   7  22        0.83        3.80     24.22 o 
   0   8  22       13.38       24.35     24.66 o 
   1   8  22      121.50       95.51     28.11 o 
   2   8  22       42.02       47.62     31.02 o 
   3   8  22      151.35      108.97     57.39 o 
   4   8  22       36.04       42.47     22.40 o 
   5   8  22       22.16       14.70     22.59 o 
   1   9  22       11.70       11.29     26.29 o 
   2   9  22       14.34       13.92     28.00 o 
   1   1  23       10.25       23.26     12.43 o 
   2   1  23      181.14      210.33     28.75 o 
   3   1  23      220.69      204.16     27.91 o 
   4   1  23      398.13      373.53     39.98 o 
   5   1  23      459.97      483.50     47.32 o 
   6   1  23       48.35       77.67     18.08 o 
   7   1  23       99.17      115.49     24.26 o 
   8   1  23      152.34      141.08     25.71 o 
   9   1  23        2.11      -10.10     13.42 o 
  10   1  23        2.41       30.74     17.87 o 
  11   1  23       50.81       55.60     20.21 o 
   0   2  23      142.99      223.19     55.22 o 
   1   2  23     1712.33     1675.35     96.61 o 
   2   2  23        0.24       10.28     11.07 o 
   3   2  23      554.50      641.55     50.46 o 
   4   2  23       14.21       31.89     13.06 o 
   5   2  23      147.54      196.18     29.54 o 
   6   2  23        2.31        4.38     11.73 o 
   7   2  23      369.37      461.66     47.92 o 
   8   2  23        0.69        0.96     16.25 o 
   9   2  23       76.96       97.06     22.84 o 
  10   2  23       24.78       14.94     18.10 o 
   1   3  23      316.89      300.44     45.20 o 
   2   3  23        7.02        3.73     15.39 o 
   3   3  23      315.14      307.12     40.77 o 
   4   3  23      246.24      241.13     32.39 o 
   5   3  23      149.89      167.27     28.20 o 
   6   3  23      162.71      163.68     28.47 o 
   7   3  23        3.42        9.17     14.12 o 
   8   3  23      144.51      122.70     24.77 o 
   9   3  23       13.77       20.32     16.55 o 
  10   3  23       69.86      108.96     23.81 o 
   0   4  23       15.76       53.66     28.38 o 
   1   4  23      379.05      329.94     48.24 o 
   2   4  23       85.73      145.22     30.21 o 
   3   4  23      122.38       93.13     27.46 o 
   4   4  23       32.95       66.10     19.47 o 
   5   4  23        4.37        2.14     14.93 o 
   6   4  23        1.24       17.34     18.38 o 
   7   4  23       29.05       17.91     15.91 o 
   8   4  23        2.35       -3.84     14.11 o 
   9   4  23        5.33       17.44     16.23 o 
   1   5  23       89.99      118.67     48.39 o 
   2   5  23        4.46        7.75     16.31 o 
   3   5  23        4.40       38.40     15.06 o 
   4   5  23      190.37      138.52     42.65 o 
   5   5  23      101.70       84.94     22.06 o 
   6   5  23       12.72       39.78     15.53 o 
   7   5  23       45.37       51.71     26.85 o 
   8   5  23       11.12       12.74     17.62 o 
   9   5  23        0.01        3.98     17.46 o 
   0   6  23       23.03       79.57     34.28 o 
   1   6  23      801.48      876.19     72.44 o 
   2   6  23        0.01       14.37     18.64 o 
   3   6  23      382.52      401.96     59.01 o 
   4   6  23       25.09       33.70     21.33 o 
   5   6  23      225.11      324.05     57.42 o 
   6   6  23        0.38      -20.44     13.63 o 
   7   6  23       17.86       18.07     16.97 o 
   8   6  23        7.52       16.40     20.44 o 
   1   7  23       12.98       11.58     18.29 o 
   2   7  23        0.16      -15.72     16.73 o 
   3   7  23       44.81       59.40     31.64 o 
   4   7  23       55.03       97.63     30.32 o 
   5   7  23       12.99       24.19     31.17 o 
   6   7  23       52.14       44.19     34.59 o 
   0   8  23      203.12      173.09     54.44 o 
   1   8  23        9.38       24.57     22.23 o 
   2   8  23       12.85      -28.69     19.12 o 
   3   8  23        6.91       22.49     25.75 o 
   4   8  23       23.13       28.89     22.72 o 
   1   0  24      171.62      185.19     47.62 o 
   2   0  24       29.60       30.49     31.17 o 
   3   0  24      597.45      672.78     65.04 o 
   4   0  24       14.99       44.77     24.83 o 
   5   0  24     1062.34     1013.02     79.68 o 
   6   0  24      135.05      197.64     43.26 o 
   7   0  24       31.34       36.93     21.82 o 
   8   0  24      484.26      492.10     74.52 o 
   9   0  24      226.35      319.87     58.89 o 
  10   0  24      452.14      521.36     80.59 o 
   1   1  24      113.89      131.73     27.18 o 
   2   1  24      183.06      181.55     25.48 o 
   3   1  24        5.46        3.93     10.68 o 
   4   1  24      215.73      240.88     32.55 o 
   5   1  24        0.46        6.21     11.67 o 
   6   1  24        0.05      -17.92     11.94 o 
   7   1  24       14.01       42.05     16.43 o 
   8   1  24      104.33      106.33     26.48 o 
   9   1  24       82.52       79.91     19.36 o 
  10   1  24        1.56       16.62     17.04 o 
   0   2  24      537.83      543.00     83.44 o 
   1   2  24       21.89        6.36     17.84 o 
   2   2  24      175.51      175.69     28.37 o 
   3   2  24      192.31      228.96     29.81 o 
   4   2  24       22.39       26.61     12.54 o 
   5   2  24      104.84      134.39     23.40 o 
   6   2  24        3.90       11.46     13.82 o 
   7   2  24        8.91        8.60     15.96 o 
   8   2  24       34.56       33.35     17.86 o 
   9   2  24        5.44       19.41     16.49 o 
  10   2  24       38.84       44.32     18.71 o 
   1   3  24       63.51       74.45     34.12 o 
   2   3  24        0.23       12.22     20.09 o 
   3   3  24        1.26       12.41     13.50 o 
   4   3  24       58.76       60.87     18.65 o 
   5   3  24        6.91       27.77     12.36 o 
   6   3  24        5.42       24.78     15.39 o 
   7   3  24       12.31       18.09     14.99 o 
   8   3  24       34.53       30.70     18.20 o 
   9   3  24       28.19       42.49     18.70 o 
   0   4  24      115.78      109.34     43.74 o 
   1   4  24      273.48      350.96     66.92 o 
   2   4  24       22.04       30.71     22.64 o 
   3   4  24      635.63      751.90     77.78 o 
   4   4  24        0.26        6.84     13.88 o 
   5   4  24      309.27      285.14     42.67 o 
   6   4  24      102.51      141.05     29.84 o 
   7   4  24      179.18      206.11     47.37 o 
   8   4  24       48.04       75.44     23.07 o 
   9   4  24       75.63       85.06     29.48 o 
   1   5  24        0.85       11.34     15.32 o 
   2   5  24       51.97       81.43     34.43 o 
   3   5  24       27.60       22.18     20.23 o 
   4   5  24       14.10       46.43     39.94 o 
   5   5  24       26.25       24.16     17.33 o 
   6   5  24      106.02      114.37     26.82 o 
   7   5  24       21.51       52.25     19.70 o 
   8   5  24       11.90       12.95     19.53 o 
   0   6  24       18.85       36.14     26.83 o 
   1   6  24       13.21       35.86     21.48 o 
   2   6  24        7.77       -7.13     23.73 o 
   3   6  24       42.66       36.45     30.24 o 
   4   6  24       98.97       99.42     29.12 o 
   5   6  24       87.81      110.28     33.43 o 
   6   6  24       44.54       10.00     19.50 o 
   7   6  24       27.47       49.43     20.45 o 
   1   7  24        1.15       20.64     18.25 o 
   2   7  24       49.52       92.53     24.51 o 
   3   7  24        0.04       36.14     32.11 o 
   4   7  24        9.74       53.49     28.85 o 
   5   7  24        8.89       -3.16     22.88 o 
   0   8  24       39.69       12.25     32.57 o 
   1   8  24       67.60       70.51     26.04 o 
   2   8  24       43.38       41.08     23.52 o 
   3   8  24        0.86       31.95     35.52 o 
   1   1  25       44.23       44.82     21.09 o 
   2   1  25      205.66      242.55     30.45 o 
   3   1  25        0.59       10.71     12.11 o 
   4   1  25       31.40       31.81     15.02 o 
   5   1  25       50.38       56.26     15.59 o 
   6   1  25       83.33       84.87     19.33 o 
   7   1  25       83.36      131.42     26.22 o 
   8   1  25       90.57      117.79     24.32 o 
   9   1  25        2.61       14.27     16.88 o 
  10   1  25      108.74      119.69     26.42 o 
   0   2  25     2039.29     1738.34    130.13 o 
   1   2  25       58.87      122.22     42.03 o 
   2   2  25      154.02      185.83     29.25 o 
   3   2  25      276.47      268.90     33.28 o 
   4   2  25       11.21       23.08     13.40 o 
   5   2  25        0.24       15.73     12.57 o 
   6   2  25      355.00      434.29     46.56 o 
   7   2  25      113.47      119.21     23.34 o 
   8   2  25      294.27      292.23     37.77 o 
   9   2  25        3.22       -2.41     15.95 o 
   1   3  25       88.91       96.78     37.22 o 
   2   3  25      410.27      406.20     82.98 o 
   3   3  25      100.95       97.31     27.25 o 
   4   3  25       63.10       71.61     20.46 o 
   5   3  25        0.10       15.34     13.83 o 
   6   3  25       76.78       78.34     20.75 o 
   7   3  25        1.74        0.95     18.51 o 
   8   3  25       17.53        9.60     15.60 o 
   9   3  25       17.60       30.84     21.07 o 
   0   4  25      253.76      336.72     70.72 o 
   1   4  25        9.19       35.83     29.93 o 
   2   4  25        0.23       -0.62     21.71 o 
   3   4  25      172.50      220.14     42.51 o 
   4   4  25       18.88       25.11     17.07 o 
   5   4  25        6.86       16.49     15.29 o 
   6   4  25       20.13       40.22     18.33 o 
   7   4  25       22.70       24.78     17.11 o 
   8   4  25       24.88       18.47     19.34 o 
   1   5  25       31.86       33.28     19.48 o 
   2   5  25       53.48       98.49     40.48 o 
   3   5  25       12.70       26.37     26.52 o 
   4   5  25        0.35        1.37     18.13 o 
   5   5  25       48.64       90.93     23.99 o 
   6   5  25       12.98       -6.04     15.41 o 
   7   5  25      147.74      156.50     32.36 o 
   0   6  25       16.13       17.53     26.06 o 
   1   6  25      106.78      119.01     30.04 o 
   2   6  25       48.15       54.90     32.73 o 
   3   6  25       49.15       52.73     38.77 o 
   4   6  25       36.88       51.61     24.52 o 
   5   6  25       44.29       37.11     20.77 o 
   6   6  25       18.66       27.04     20.10 o 
   1   7  25       30.36       24.41     20.39 o 
   2   7  25       58.58      115.08     34.28 o 
   3   7  25       22.27       59.09     35.98 o 
   4   7  25        3.27      -20.94     26.68 o 
   0   8  25       16.43       45.13     31.17 o 
   2   0  26     1063.35     1058.83     76.89 o 
   3   0  26        3.34       23.25     19.96 o 
   4   0  26      316.29      406.26     62.97 o 
   5   0  26      508.55      562.40     72.56 o 
   6   0  26        4.38       25.93     17.59 o 
   7   0  26       86.11       90.87     37.38 o 
   8   0  26      170.95      173.65     45.96 o 
   9   0  26       38.27       59.26     34.66 o 
   1   1  26       50.41       19.85     22.33 o 
   2   1  26       11.77       27.32     13.85 o 
   3   1  26      195.78      205.62     28.92 o 
   4   1  26        0.15       31.27     13.78 o 
   5   1  26      106.16      140.27     24.92 o 
   6   1  26       21.03       45.43     16.56 o 
   7   1  26      118.38      133.68     24.70 o 
   8   1  26      182.12      162.19     29.73 o 
   9   1  26      204.69      186.66     31.41 o 
   1   2  26       17.04        0.62     17.22 o 
   2   2  26        4.17       37.07     32.11 o 
   3   2  26      129.19      141.98     26.71 o 
   4   2  26        7.25       19.29     12.57 o 
   5   2  26       20.73        8.92     14.46 o 
   6   2  26        4.94       11.32     13.44 o 
   7   2  26        1.75        4.90     13.79 o 
   8   2  26       22.18       36.83     17.92 o 
   9   2  26        2.13       15.58     17.96 o 
   1   3  26       81.75       82.67     31.02 o 
   2   3  26      270.10      229.39     61.73 o 
   3   3  26        0.77      -22.19     14.79 o 
   4   3  26       37.08       39.91     18.74 o 
   5   3  26       12.26       10.62     15.84 o 
   6   3  26        0.94       17.97     15.44 o 
   7   3  26       24.16       50.68     24.33 o 
   8   3  26        0.51      -12.86     15.52 o 
   0   4  26      491.18      552.00     95.08 o 
   1   4  26       28.20      102.21     35.05 o 
   2   4  26       21.74       22.33     26.52 o 
   3   4  26       36.77      -31.02     28.54 o 
   4   4  26      101.98      155.28     34.65 o 
   5   4  26        0.38       -9.85     17.86 o 
   6   4  26       90.38      107.70     26.20 o 
   7   4  26       17.88        7.64     17.98 o 
   8   4  26      210.95      335.55     52.15 o 
   1   5  26       24.79       23.11     26.99 o 
   2   5  26       73.41       79.88     34.90 o 
   3   5  26       50.71       87.79     42.19 o 
   4   5  26       33.54      -24.51     25.05 o 
   5   5  26        0.82       33.19     19.30 o 
   6   5  26      101.23      124.02     27.15 o 
   7   5  26       16.89        3.76     19.61 o 
   0   6  26       57.53      106.09     41.10 o 
   1   6  26       55.56       29.00     32.88 o 
   2   6  26       20.62       50.56     35.36 o 
   3   6  26        0.40       27.45     29.93 o 
   4   6  26       62.74      127.80     46.68 o 
   5   6  26        0.08       50.22     21.36 o 
   1   7  26        4.78        7.51     20.67 o 
   2   7  26       20.02       94.61     38.62 o 
   3   7  26       16.53       24.66     26.83 o 
   2   1  27       60.25       26.51     20.16 o 
   3   1  27       21.56       62.14     15.80 o 
   4   1  27       55.45       85.77     20.88 o 
   5   1  27        0.14        8.73     13.63 o 
   6   1  27      170.34      169.70     28.10 o 
   7   1  27       78.88      129.50     26.91 o 
   8   1  27       46.34       60.84     20.58 o 
   2   2  27      159.23      303.68     68.09 o 
   3   2  27       50.16       63.04     24.29 o 
   4   2  27      463.28      494.26     48.50 o 
   5   2  27       21.77       12.83     14.43 o 
   6   2  27      412.77      442.82     48.13 o 
   7   2  27       14.83       44.64     17.89 o 
   8   2  27        9.05        9.23     18.52 o 
   1   3  27        1.96       42.50     28.07 o 
   2   3  27      152.01      230.01     56.30 o 
   3   3  27        2.15       27.30     25.90 o 
   4   3  27        3.31       17.27     15.83 o 
   5   3  27       73.96       86.32     23.96 o 
   6   3  27        2.12        4.43     16.72 o 
   7   3  27       13.22       25.74     17.28 o 
   8   3  27        1.98       21.61     19.86 o 
   1   4  27       16.97       11.32     26.37 o 
   2   4  27       10.08       13.65     27.30 o 
   3   4  27       32.20       76.15     36.91 o 
   4   4  27        4.09       -2.40     17.40 o 
   5   4  27       12.62       25.06     19.84 o 
   6   4  27        2.23       -4.61     16.49 o 
   7   4  27       39.99      101.88     27.41 o 
   1   5  27        1.91        0.31     27.61 o 
   2   5  27        1.63       40.95     29.16 o 
   3   5  27        9.05      -11.94     27.30 o 
   4   5  27        2.09       -2.95     25.90 o 
   5   5  27      189.66      294.37     51.74 o 
   6   5  27        0.32       22.04     19.08 o 
   0   6  27       35.54       58.47     33.19 o 
   1   6  27       23.89       65.61     29.62 o 
   2   6  27      128.19      209.23     57.23 o 
   3   6  27        1.13       -7.75     28.85 o 
   4   6  27      115.39      112.14     40.64 o 
   1   7  27        0.64      -43.04     28.69 o 
   3   0  28      292.08      399.99    112.83 o 
   4   0  28      402.93      473.69    102.21 o 
   5   0  28        0.90      -13.72     30.17 o 
   6   0  28        3.93       45.59     22.54 o 
   7   0  28      313.11      411.26     68.82 o 
   8   0  28       38.85       51.68     31.72 o 
   2   1  28        5.33       -8.53     21.09 o 
   3   1  28       31.21       55.94     16.30 o 
   4   1  28       10.92       48.22     16.46 o 
   5   1  28        0.09       37.86     16.12 o 
   6   1  28      113.01       97.61     32.67 o 
   7   1  28       16.58       25.55     19.90 o 
   8   1  28       58.22       52.16     21.62 o 
   2   2  28        2.91       91.97     31.95 o 
   3   2  28      113.39      171.23     45.91 o 
   4   2  28       47.33       41.82     27.54 o 
   5   2  28        1.96       21.66     14.55 o 
   6   2  28        1.71       18.04     16.30 o 
   7   2  28        7.68       13.37     17.18 o 
   2   3  28       80.90       31.64     28.54 o 
   3   3  28       85.70       98.80     36.76 o 
   4   3  28        9.35        1.53     15.19 o 
   5   3  28        0.31       18.98     16.32 o 
   6   3  28        9.26        9.42     16.51 o 
   7   3  28        1.52       25.78     20.30 o 
   1   4  28      418.13      479.87     94.14 o 
   2   4  28      203.76      225.67     63.44 o 
   3   4  28      138.81      210.31     62.35 o 
   4   4  28       71.35       84.99     40.64 o 
   5   4  28       39.20       68.10     23.02 o 
   6   4  28       46.02       63.11     23.24 o 
   1   5  28        8.81       32.88     27.14 o 
   2   5  28       41.96       77.86     30.24 o 
   3   5  28        2.94       31.64     33.81 o 
   4   5  28        2.54       51.65     35.21 o 
   5   5  28        3.27       60.12     24.43 o 
   1   6  28       11.68      -30.86     29.93 o 
   2   6  28        0.03        9.62     28.69 o 
   3   6  28        7.38       -7.60     33.50 o 
   3   1  29       12.89       32.00     21.54 o 
   4   1  29        9.90       37.82     15.75 o 
   5   1  29       16.93       29.29     15.92 o 
   6   1  29       54.85       78.11     22.65 o 
   7   1  29       11.00        7.14     17.12 o 
   3   2  29       53.67       67.00     37.38 o 
   4   2  29        8.56       37.35     16.96 o 
   5   2  29      135.78      112.69     41.47 o 
   6   2  29      141.52      185.39     29.34 o 
   2   3  29       33.91       59.40     30.24 o 
   3   3  29        0.98       18.46     24.04 o 
   4   3  29        0.17      -12.10     25.13 o 
   5   3  29        1.89       26.15     18.66 o 
   6   3  29        9.90       18.42     19.34 o 
   2   4  29       17.81       34.74     28.38 o 
   3   4  29       21.00       15.98     26.37 o 
   4   4  29        5.88       36.29     29.31 o 
   5   4  29        0.94       35.49     32.26 o 
   2   5  29      141.14      187.51     50.56 o 
   3   5  29        8.55      -10.86     27.30 o 
   4   0  30      110.60      141.87     35.62 o 
   5   0  30      491.90      660.26     87.09 o 
   6   0  30       22.43       50.11     30.21 o 
   3   1  30       15.01       20.32     31.02 o 
   4   1  30        0.39       12.01     16.56 o 
   5   1  30       23.73       18.30     16.00 o 
   6   1  30       18.65       15.91     16.99 o 
   3   2  30        0.11       12.72     29.93 o 
   4   2  30        1.92       27.14     27.61 o 
   5   2  30        6.01        0.80     29.86 o 
   3   3  30       31.27       26.99     32.57 o 
   4   3  30        6.69       43.12     30.55 o 
   5   3  30        3.10      -20.95     18.16 o 
   2   4  30        7.71       18.46     26.06 o 
   3   4  30       82.50      129.82     42.34 o 
   4   4  30       37.59       72.12     35.98 o 
   4   1  31        0.86       20.96     51.49 o 
   5   1  31      100.35      113.44     31.44 o 
   4   2  31       19.90       20.32     30.40 o 
   3   3  31        0.60        4.50     28.54 o 
                                                 
